# Supplementary material for: Genomic analysis revealed a novel genotype of methicillin-susceptible Staphylococcus aureus isolated from a fatal sepsis case in dengue patient
Source: Sci Rep. 2021 Mar 1;11:4228. doi: 10.1038/s41598-021-83661-8 (PMC7921411; doi:10.1038/s41598-021-83661-8)
Supplement: Supplementary file 3 — Supplementary Information 3. [file 41598_2021_83661_MOESM3_ESM.xlsx]

## Sheet: Title page
Soo Tein Ngoi1*, Wen Kiong Niek1, Yee Wan Lee2, Sazaly AbuBakar1, 3 and Cindy Shuan Ju Teh1*
1 Department of Medical Microbiology, Faculty of Medicine, University of Malaya, 50603, Kuala Lumpur, Malaysia.
2 Department of Medicine, Faculty of Medicine, University of Malaya, 50603, Kuala Lumpur, Malaysia.
3 Tropical Infectious Diseases Research and Education Centre (TIDREC), University of Malaya, 50603, Kuala Lumpur, Malaysia.

## Sheet: Table S1
Supplementary Table 1 Detailed information of the S. aureus genomes used in phylogenetic analysis of the HS-MSSA strain
Strain	NCBI GenBank accession	ENA accession	PubMLST ID	Organism	CC/MLST	Geographical origin	Year of isolation	Type of infection	Clinical manifestation	Genome level	Publication/Reference website
MSSA476	BX571857	-	-	MSSA	CC1/ST1	United Kingdom	1998	Community acquired	Osteomyelitis and bacteraemia	Complete	Holden, M. T. G., Feil, E. J., Lindsay, J. A., Peacock, S. J., Day, N. P. J., Enright, M. C., . . . Parkhill, J. (2004). Complete genomes of two clinical Staphylococcus aureus strains: Evidence for the rapid evolution of virulence and drug resistance. Proceedings of the National Academy of Sciences of the United States of America, 101(26), 9786-9791.
KT/314250	NZ_AOCP00000000	-	-	MSSA	CC1/ST1	Malaysia	2008	Not specified	Skin and soft tissue infection	Draft	Suhaili, Z., Lean, S.-S., Mohamad, N. M., Rachman, A. R. A., Desa, M. N. M., & Yeo, C. C. (2016). Draft genome sequence of Staphylococcus aureus KT/312045, an ST1-MSSA PVL positive isolated from pus sample in East Coast Malaysia. Genomics data, 9, 111-112.
NCTC 8325	NC_007795	-	-	MSSA	CC8/ST8	United Kingdom	1960	Not specified	Skin and soft tissue infection	Complete	Gillaspy, A. F., Worrell, V., Orvis, J., Roe, B. A., Dyer, D. W., & Iandolo, J. J. (2006). The Staphylococcus aureus NCTC 8325 genome. In V. Fischetti, R. Novick, J. Ferretti, D. Portnoy, & J. Rood (Eds.), Gram-Positive Pathogens, Second Edition (2nd ed., pp. 381-412). Washington, DC, United States of America: American Society of Microbiology.
M2024	NZ_CP047021	-	-	MRSA	CC5/ST6	Denmark	2011	Hospital acquired	Not specified	Complete	Bartels, M., Larner-Svensson, H., Meiniche, H., Kristoffersen, K., Schønning, K., Nielsen, J., . . . Jarløv, J. (2015). Monitoring meticillin resistant Staphylococcus aureus and its spread in Copenhagen, Denmark, 2013, through routine whole genome sequencing. Eurosurveillance, 20(17), 21112.
N315	BA000018	-	-	MRSA	CC5/ST5	Japan	1982	Not specified	Upper respiratory tract infection	Complete	Kuroda, M., Ohta, T., Uchiyama, I., Baba, T., Yuzawa, H., Kobayashi, I., . . . Hiramatsu, K. (2001). Whole genome sequencing of meticillin-resistant Staphylococcus aureus. The Lancet, 357(9264), 1225-1240.
COL	NC_002951	-	-	MRSA	CC8/ST250	United Kingdom	1960-1964	Hospital acquired	Not specified	Complete	Gill, S. R., Fouts, D. E., Archer, G. L., Mongodin, E. F., DeBoy, R. T., Ravel, J., . . . Fraser, C. M. (2005). Insights on evolution of virulence and resistance from the complete genome analysis of an early methicillin-resistant Staphylococcus aureus strain and a biofilm-producing methicillin-resistant Staphylococcus epidermidis strain. Journal of Bacteriology, 187(7), 2426-2438.
2148.C01	NZ_CP017094	-	-	MRSA	CC8/ST8	United States of America	2011	Community acquired	Skin and soft tissue infection	Complete	LaBreck, P. T., Rice, G. K., Paskey, A. C., Elassal, E. M., Cer, R. Z., Law, N. N., . . . Merrell, D. S. (2018). Conjugative transfer of a novel staphylococcal plasmid encoding the biocide resistance gene, qacA. Frontiers in Microbiology, 9(2664), 1-17.
USA300_TCH1516	NC_010079	-	-	MRSA	CC8/ST8	United States of America	2002-2004	Community acquired	Sepsis	Complete	Highlander, S. K., Hultén, K. G., Qin, X., Jiang, H., Yerrapragada, S., Mason, E. O., . . . Weinstock, G. M. (2007). Subtle genetic changes enhance virulence of methicillin resistant and sensitive Staphylococcus aureus. BMC Microbiology, 7(1), 99.
USA300_SUR1	NZ_CP009423	-	-	MRSA	CC8/ST8	Republic of Suriname	2013	Hospital acquired	Skin and soft tissue infection	Complete	Sabat, A. J., Hermelijn, S. M., Akkerboom, V., Juliana, A., Degener, J. E., Grundmann, H., & Friedrich, A. W. (2017). Complete-genome sequencing elucidates outbreak dynamics of CA-MRSA USA300 (ST8-spa t008) in an academic hospital of Paramaribo, Republic of Suriname. Scientific Reports, 7(1), 41050.
USA300_2014.C02	NZ_CP012120	-	-	MRSA	CC8/ST8	United States of America	2011	Community acquired	Skin and soft tissue infection	Complete	Johnson, R. C., Schlett, C. D., Crawford, K., Lanier, J. B., Merrell, D. S., & Ellis, M. W. (2015). Recurrent methicillin-resistant Staphylococcus aureus cutaneous abscesses and selection of reduced chlorhexidine susceptibility during chlorhexidine use. Journal OF Clinical Microbiology, 53(11), 3677-3682.
HO 5096 0412	NC_017763	-	-	MRSA	CC22/ST22	United Kingdom	2005	Hospital acquired	Not specified	Complete	Köser, C. U., Holden, M. T. G., Ellington, M. J., Cartwright, E. J. P., Brown, N. M., Ogilvy-Stuart, A. L., . . . Peacock, S. J. (2012). Rapid whole-genome sequencing for investigation of a neonatal MRSA outbreak. The New England Journal of Medicine, 366(24), 2267-2275.
ERR410082	-	ERR410082	5965	S. aureus	CC1/ST1	-	-	-	-	Draft	https://pubmlst.org/bigsdb?db=pubmlst_saureus_isolates&page=query&linked_sequences_list=Any%20sequence%20data&submit=1
ERR103395	-	ERR103395	6181	MRSA	CC5/ST5	-	-	-	-	Draft	https://pubmlst.org/bigsdb?db=pubmlst_saureus_isolates&page=query&linked_sequences_list=Any%20sequence%20data&submit=1
ERR410050	-	ERR410050	5329	S. aureus	CC8/ST8	-	-	-	-	Draft	https://pubmlst.org/bigsdb?db=pubmlst_saureus_isolates&page=query&linked_sequences_list=Any%20sequence%20data&submit=1
ERR006466	-	ERR006466	6188	S. aureus	CC8/ST239	-	-	-	-	Draft	https://pubmlst.org/bigsdb?db=pubmlst_saureus_isolates&page=query&linked_sequences_list=Any%20sequence%20data&submit=1
ERR083741	-	ERR083741	6279	S. aureus	CC15/ST15	-	-	-	-	Draft	https://pubmlst.org/bigsdb?db=pubmlst_saureus_isolates&page=query&linked_sequences_list=Any%20sequence%20data&submit=1
ERR101899	-	ERR101899	6175	MRSA	CC22/ST22	-	-	-	-	Draft	https://pubmlst.org/bigsdb?db=pubmlst_saureus_isolates&page=query&linked_sequences_list=Any%20sequence%20data&submit=1
ERR2297981	-	ERR1197981	3625	S. aureus	CC30/ST30	-	-	-	-	Draft	https://pubmlst.org/bigsdb?db=pubmlst_saureus_isolates&page=query&linked_sequences_list=Any%20sequence%20data&submit=1
ERR033239	-	ERR033239	6232	S. aureus	CC45/ST45	-	-	-	-	Draft	https://pubmlst.org/bigsdb?db=pubmlst_saureus_isolates&page=query&linked_sequences_list=Any%20sequence%20data&submit=1
ERR048481	-	ERR048481	9133	S. aureus	CC93/ST93	-	-	-	-	Draft	https://pubmlst.org/bigsdb?db=pubmlst_saureus_isolates&page=query&linked_sequences_list=Any%20sequence%20data&submit=1
ERR033703	-	ERR033703	6888	S. aureus	CC97/ST97	-	-	-	-	Draft	https://pubmlst.org/bigsdb?db=pubmlst_saureus_isolates&page=query&linked_sequences_list=Any%20sequence%20data&submit=1

## Sheet: Table S2
Supplementary Table S2 Whole genome MLST (wgMLST) allelic profile for HS-MSSA strain
Gene locus	Allele no.	Gene length (bp)	Contig no.
arcC	1	456	HS_contig_19
aroE	1	456	HS_contig_4
glpF	1	465	HS_contig_27
gmk	1	417	HS_contig_3
pta	330	474	HS_contig_9
tpi	1	402	HS_contig_30
yqiL	10	516	HS_contig_13
SAUR0002 (SAR RS00010)	83	1134	HS_contig_10
SAUR0003 (SAR RS00015)	1	237	HS_contig_10
SAUR0005 (SAR RS00025)	10	1935	HS_contig_10
SAUR0008 (SAR RS00040)	31	1515	HS_contig_10
SAUR0011 (SAR RS00055)	4	330	HS_contig_10
SAUR0012 (SAR RS00060)	148	969	HS_contig_10
SAUR0013 (SAR RS00065)	16	939	HS_contig_10
SAUR0015 (SAR RS00075)	8	447	HS_contig_10
SAUR0026 (SAR RS00130)	46	480	HS_contig_10
SAUR0106 (SAR RS00530)	77	474	HS_contig_10
SAUR0109 (SAR RS00545)	11	753	HS_contig_10
SAUR0110 (SAR RS00550)	13	999	HS_contig_10
SAUR0112 (SAR RS00560)	90	993	HS_contig_10
SAUR0113 (SAR RS00565)	7	981	HS_contig_10
SAUR0116 (SAR RS00580)	39	1257	HS_contig_10
SAUR0117 (SAR RS00585)	39	1737	HS_contig_10
SAUR0120 (SAR RS00600)	8	1203	HS_contig_10
SAUR0121 (SAR RS00605)	124	765	HS_contig_10
SAUR0122 (SAR RS00610)	2	192	HS_contig_10
SAUR0129 (SAR RS00645)	52	1239	HS_contig_10
SAUR0131 (SAR RS00655)	7	600	HS_contig_10
SAUR0133 (SAR RS00665)	11	741	HS_contig_43
SAUR0134 (SAR RS00670)	6	225	HS_contig_43
SAUR0135 (SAR RS00675)	6	708	HS_contig_43
SAUR0139 (SAR RS00695)	9	816	HS_contig_36
SAUR0140 (SAR RS00700)	39	801	HS_contig_36
SAUR0142 (SAR RS00710)	12	957	HS_contig_36
SAUR0149 (SAR RS00745)	20	687	HS_contig_36
SAUR0151 (SAR RS00755)	271	1824	HS_contig_36
SAUR0152 (SAR RS00760)	20	1029	HS_contig_36
SAUR0153 (SAR RS00765)	226	1110	HS_contig_36
SAUR0154 (SAR RS00770)	306	1125	HS_contig_36
SAUR0159 (SAR RS00795)	149	1206	HS_contig_36
SAUR0160 (SAR RS00800)	9	558	HS_contig_36
SAUR0162 (SAR RS00810)	10	1263	HS_contig_36
SAUR0164 (SAR RS00820)	80	327	HS_contig_36
SAUR0165 (SAR RS00825)	7	384	HS_contig_36
SAUR0167 (SAR RS00835)	22	960	HS_contig_36
SAUR0168 (SAR RS00840)	14	204	HS_contig_18
SAUR0169 (SAR RS00845)	4	513	HS_contig_18
SAUR0170 (SAR RS00850)	34	741	HS_contig_18
SAUR0171 (SAR RS00855)	34	975	HS_contig_18
SAUR0172 (SAR RS00860)	15	762	HS_contig_18
SAUR0173 (SAR RS00865)	128	1035	HS_contig_18
SAUR0176 (SAR RS00880)	15	1251	HS_contig_18
SAUR0179 (SAR RS00895)	100	495	HS_contig_18
SAUR0184 (SAR RS00920)	48	1356	HS_contig_18
SAUR0187 (SAR RS00935)	32	2046	HS_contig_18
SAUR0188 (SAR RS00940)	8	1056	HS_contig_18
SAUR0193 (SAR RS00965)	37	2790	HS_contig_18
SAUR0195 (SAR RS00975)	9	1593	HS_contig_18
SAUR0198 (SAR RS00990)	26	1776	HS_contig_18
SAUR0200 (SAR RS01000)	14	627	HS_contig_18
SAUR0203 (SAR RS01015)	7	1272	HS_contig_18
SAUR0205 (SAR RS01025)	7	840	HS_contig_18
SAUR0207 (SAR RS01035)	61	1041	HS_contig_18
SAUR0208 (SAR RS01040)	39	969	HS_contig_18
SAUR0209 (SAR RS01045)	31	495	HS_contig_18
SAUR0210 (SAR RS01050)	75	1380	HS_contig_18
SAUR0215 (SAR RS01075)	10	756	HS_contig_18
SAUR0220 (SAR RS01100)	13	108	HS_contig_18
SAUR0221 (SAR RS01105)	3	141	HS_contig_18
SAUR0224 (SAR RS01120)	13	1212	HS_contig_18
SAUR0230 (SAR RS01150)	5	357	HS_contig_18
SAUR0233 (SAR RS01165)	7	108	HS_contig_18
SAUR0235 (SAR RS01175)	2	144	HS_contig_18
SAUR0256 (SAR RS01280)	16	1755	HS_contig_18
SAUR0258 (SAR RS01290)	6	444	HS_contig_18
SAUR0259 (SAR RS01295)	49	702	HS_contig_18
SAUR0262 (SAR RS01310)	73	792	HS_contig_18
SAUR0265 (SAR RS01325)	8	762	HS_contig_35
SAUR0266 (SAR RS01330)	4	135	HS_contig_35
SAUR0267 (SAR RS01335)	21	915	HS_contig_35
SAUR0268 (SAR RS01340)	7	405	HS_contig_35
SAUR0281 (SAR RS01405)	4	294	HS_contig_35
SAUR0284 (SAR RS01420)	3	243	HS_contig_35
SAUR0305 (SAR RS01525)	15	1050	HS_contig_32
SAUR0306 (SAR RS01530)	6	678	HS_contig_32
SAUR0308 (SAR RS01540)	10	1119	HS_contig_32
SAUR0314 (SAR RS01570)	37	801	HS_contig_32
SAUR0315 (SAR RS01575)	7	669	HS_contig_32
SAUR0320 (SAR RS01600)	19	99	HS_contig_32
SAUR0322 (SAR RS01610)	7	333	HS_contig_32
SAUR0327 (SAR RS01635)	25	1347	HS_contig_32
SAUR0329 (SAR RS01645)	15	444	HS_contig_32
SAUR0330 (SAR RS01650)	31	1956	HS_contig_32
SAUR0331 (SAR RS01655)	6	420	HS_contig_32
SAUR0334 (SAR RS01670)	378	1359	HS_contig_32
SAUR0336 (SAR RS01680)	16	1062	HS_contig_32
SAUR0337 (SAR RS01685)	8	567	HS_contig_32
SAUR0341 (SAR RS01705)	14	855	HS_contig_13
SAUR0345 (SAR RS01725)	3	216	HS_contig_13
SAUR0347 (SAR RS01735)	49	204	HS_contig_13
SAUR0352 (SAR RS01760)	1	159	HS_contig_13
SAUR0353 (SAR RS01765)	38	1182	HS_contig_13
SAUR0356 (SAR RS01780)	105	1842	HS_contig_13
SAUR0357 (SAR RS01785)	14	1161	HS_contig_13
SAUR0358 (SAR RS01790)	92	1104	HS_contig_13
SAUR0359 (SAR RS01795)	50	846	HS_contig_13
SAUR0360 (SAR RS01800)	107	882	HS_contig_13
SAUR0361 (SAR RS01805)	26	204	HS_contig_13
SAUR0362 (SAR RS01810)	204	1098	HS_contig_13
SAUR0363 (SAR RS01815)	1	192	HS_contig_13
SAUR0364 (SAR RS01820)	5	297	HS_contig_13
SAUR0366 (SAR RS01830)	1	243	HS_contig_13
SAUR0391 (SAR RS01955)	2	99	HS_contig_13
SAUR0393 (SAR RS01965)	27	573	HS_contig_13
SAUR0394 (SAR RS01970)	8	264	HS_contig_13
SAUR0395 (SAR RS01975)	5	255	HS_contig_13
SAUR0396 (SAR RS01980)	9	210	HS_contig_13
SAUR0397 (SAR RS01985)	13	582	HS_contig_13
SAUR0398 (SAR RS01990)	11	384	HS_contig_13
SAUR0399 (SAR RS01995)	9	627	HS_contig_13
SAUR0401 (SAR RS02005)	29	1524	HS_contig_13
SAUR0402 (SAR RS02010)	13	570	HS_contig_13
SAUR0403 (SAR RS02015)	21	756	HS_contig_13
SAUR0409 (SAR RS02045)	32	579	HS_contig_13
SAUR0417 (SAR RS02085)	21	153	HS_contig_13
SAUR0418 (SAR RS02090)	48	360	HS_contig_13
SAUR0443 (SAR RS02215)	89	324	HS_contig_14
SAUR0445 (SAR RS02225)	81	195	HS_contig_14
SAUR0450 (SAR RS02250)	10	363	HS_contig_14
SAUR0452 (SAR RS02260)	35	675	HS_contig_14
SAUR0453 (SAR RS02265)	22	735	HS_contig_14
SAUR0454 (SAR RS02270)	3	114	HS_contig_14
SAUR0455 (SAR RS02275)	24	1338	HS_contig_14
SAUR0462 (SAR RS02310)	3	270	HS_contig_14
SAUR0463 (SAR RS02315)	7	396	HS_contig_14
SAUR0464 (SAR RS02320)	6	486	HS_contig_14
SAUR0467 (SAR RS02335)	240	885	HS_contig_14
SAUR0473 (SAR RS02365)	8	729	HS_contig_14
SAUR0474 (SAR RS02370)	4	102	HS_contig_14
SAUR0475 (SAR RS02375)	6	525	HS_contig_14
SAUR0477 (SAR RS02385)	1	318	HS_contig_14
SAUR0478 (SAR RS02390)	11	597	HS_contig_14
SAUR0485 (SAR RS02425)	7	618	HS_contig_23
SAUR0486 (SAR RS02430)	4	330	HS_contig_23
SAUR0487 (SAR RS02435)	4	177	HS_contig_23
SAUR0488 (SAR RS02440)	5	927	HS_contig_23
SAUR0490 (SAR RS02450)	64	348	HS_contig_23
SAUR0492 (SAR RS02460)	1	249	HS_contig_23
SAUR0493 (SAR RS02465)	50	840	HS_contig_23
SAUR0494 (SAR RS02470)	1	156	HS_contig_23
SAUR0496 (SAR RS02480)	8	774	HS_contig_23
SAUR0497 (SAR RS02485)	2	537	HS_contig_23
SAUR0499 (SAR RS02495)	1	264	HS_contig_23
SAUR0501 (SAR RS02505)	5	825	HS_contig_23
SAUR0502 (SAR RS02510)	6	381	HS_contig_23
SAUR0503 (SAR RS02515)	2	303	HS_contig_23
SAUR0504 (SAR RS02520)	3	132	HS_contig_23
SAUR0505 (SAR RS02525)	307	1353	HS_contig_23
SAUR0508 (SAR RS02540)	7	654	HS_contig_23
SAUR0513 (SAR RS02565)	8	264	HS_contig_23
SAUR0514 (SAR RS02570)	7	393	HS_contig_23
SAUR0515 (SAR RS02575)	6	402	HS_contig_23
SAUR0517 (SAR RS02585)	1	540	HS_contig_23
SAUR0520 (SAR RS02600)	9	933	HS_contig_23
SAUR0521 (SAR RS02605)	87	804	HS_contig_23
SAUR0522 (SAR RS02610)	5	366	HS_contig_23
SAUR0524 (SAR RS02620)	2	93	HS_contig_23
SAUR0525 (SAR RS02625)	10	1488	HS_contig_23
SAUR0541 (SAR RS02705)	7	1383	HS_contig_22
SAUR0542 (SAR RS02710)	10	888	HS_contig_22
SAUR0543 (SAR RS02715)	5	561	HS_contig_22
SAUR0546 (SAR RS02730)	6	462	HS_contig_22
SAUR0547 (SAR RS02735)	2	567	HS_contig_22
SAUR0548 (SAR RS02740)	9	1008	HS_contig_22
SAUR0550 (SAR RS02750)	4	159	HS_contig_22
SAUR0552 (SAR RS02760)	30	1074	HS_contig_22
SAUR0553 (SAR RS02765)	8	1455	HS_contig_22
SAUR0554 (SAR RS02770)	5	642	HS_contig_22
SAUR0555 (SAR RS02775)	94	1401	HS_contig_22
SAUR0557 (SAR RS02785)	6	747	HS_contig_22
SAUR0558 (SAR RS02790)	7	525	HS_contig_22
SAUR0559 (SAR RS02795)	21	570	HS_contig_22
SAUR0560 (SAR RS02800)	1	183	HS_contig_22
SAUR0561 (SAR RS02805)	163	549	HS_contig_22
SAUR0562 (SAR RS02810)	2	423	HS_contig_22
SAUR0564 (SAR RS02820)	4	501	HS_contig_22
SAUR0565 (SAR RS02825)	5	369	HS_contig_22
SAUR0569 (SAR RS02845)	1	255	HS_contig_22
SAUR0570 (SAR RS02850)	1	414	HS_contig_22
SAUR0571 (SAR RS02855)	1	471	HS_contig_22
SAUR0572 (SAR RS02860)	23	2082	HS_contig_22
SAUR0573 (SAR RS02865)	8	1185	HS_contig_22
SAUR0574 (SAR RS02870)	30	1176	HS_contig_22
SAUR0576 (SAR RS02880)	14	879	HS_contig_22
SAUR0579 (SAR RS02895)	11	1077	HS_contig_22
SAUR0580 (SAR RS02900)	6	684	HS_contig_22
SAUR0581 (SAR RS02905)	5	663	HS_contig_22
SAUR0582 (SAR RS02910)	4	618	HS_contig_22
SAUR0583 (SAR RS02915)	6	471	HS_contig_22
SAUR0584 (SAR RS02920)	7	870	HS_contig_22
SAUR0590 (SAR RS02950)	9	879	HS_contig_9
SAUR0591 (SAR RS02955)	39	666	HS_contig_9
SAUR0592 (SAR RS02960)	6	360	HS_contig_9
SAUR0593 (SAR RS02965)	253	759	HS_contig_9
SAUR0595 (SAR RS02975)	8	549	HS_contig_9
SAUR0597 (SAR RS02985)	10	1401	HS_contig_9
SAUR0598 (SAR RS02990)	11	1377	HS_contig_9
SAUR0599 (SAR RS02995)	11	1140	HS_contig_9
SAUR0600 (SAR RS03000)	7	366	HS_contig_9
SAUR0601 (SAR RS03005)	11	270	HS_contig_9
SAUR0602 (SAR RS03010)	2	168	HS_contig_9
SAUR0603 (SAR RS03015)	9	831	HS_contig_9
SAUR0604 (SAR RS03020)	9	657	HS_contig_9
SAUR0606 (SAR RS03030)	2	369	HS_contig_9
SAUR0607 (SAR RS03035)	57	1485	HS_contig_9
SAUR0608 (SAR RS03040)	76	453	HS_contig_9
SAUR0609 (SAR RS03045)	6	765	HS_contig_9
SAUR0612 (SAR RS03060)	21	837	HS_contig_9
SAUR0613 (SAR RS03065)	214	921	HS_contig_9
SAUR0614 (SAR RS03070)	251	984	HS_contig_9
SAUR0615 (SAR RS03075)	6	1077	HS_contig_9
SAUR0617 (SAR RS03085)	338	1323	HS_contig_9
SAUR0618 (SAR RS03090)	34	441	HS_contig_9
SAUR0619 (SAR RS03095)	5	102	HS_contig_9
SAUR0625 (SAR RS03125)	43	939	HS_contig_9
SAUR0626 (SAR RS03130)	2	537	HS_contig_20
SAUR0627 (SAR RS03135)	6	477	HS_contig_20
SAUR0628 (SAR RS03140)	25	1296	HS_contig_20
SAUR0629 (SAR RS03145)	159	507	HS_contig_20
SAUR0631 (SAR RS03155)	3	108	HS_contig_20
SAUR0632 (SAR RS03160)	4	417	HS_contig_20
SAUR0633 (SAR RS03165)	13	1662	HS_contig_20
SAUR0637 (SAR RS03185)	23	720	HS_contig_16
SAUR0638 (SAR RS03190)	12	801	HS_contig_16
SAUR0639 (SAR RS03195)	26	507	HS_contig_16
SAUR0640 (SAR RS03200)	14	717	HS_contig_16
SAUR0641 (SAR RS03205)	269	789	HS_contig_16
SAUR0642 (SAR RS03210)	1	375	HS_contig_16
SAUR0644 (SAR RS03220)	10	225	HS_contig_16
SAUR0645 (SAR RS03225)	62	204	HS_contig_16
SAUR0646 (SAR RS03230)	52	561	HS_contig_16
SAUR0648 (SAR RS03240)	40	426	HS_contig_16
SAUR0649 (SAR RS03245)	26	345	HS_contig_16
SAUR0651 (SAR RS03255)	7	483	HS_contig_16
SAUR0652 (SAR RS03260)	2	303	HS_contig_16
SAUR0658 (SAR RS03290)	3	930	HS_contig_16
SAUR0659 (SAR RS03295)	7	837	HS_contig_16
SAUR0660 (SAR RS03300)	3	744	HS_contig_16
SAUR0661 (SAR RS03305)	7	645	HS_contig_16
SAUR0662 (SAR RS03310)	9	753	HS_contig_16
SAUR0663 (SAR RS03315)	6	765	HS_contig_16
SAUR0665 (SAR RS03325)	2	813	HS_contig_16
SAUR0667 (SAR RS03335)	19	1062	HS_contig_16
SAUR0668 (SAR RS03340)	8	399	HS_contig_16
SAUR0671 (SAR RS03355)	18	1230	HS_contig_16
SAUR0672 (SAR RS03360)	1	93	HS_contig_16
SAUR0674 (SAR RS03370)	8	798	HS_contig_16
SAUR0675 (SAR RS03375)	8	1005	HS_contig_16
SAUR0676 (SAR RS03380)	8	1017	HS_contig_16
SAUR0680 (SAR RS03400)	2	498	HS_contig_16
SAUR0681 (SAR RS03405)	8	1068	HS_contig_16
SAUR0683 (SAR RS03415)	5	189	HS_contig_16
SAUR0684 (SAR RS03420)	98	429	HS_contig_16
SAUR0685 (SAR RS03425)	22	507	HS_contig_16
SAUR0686 (SAR RS03430)	87	924	HS_contig_16
SAUR0687 (SAR RS03435)	40	675	HS_contig_16
SAUR0688 (SAR RS03440)	73	1041	HS_contig_16
SAUR0689 (SAR RS03445)	96	762	HS_contig_16
SAUR0691 (SAR RS03455)	6	618	HS_contig_16
SAUR0692 (SAR RS03460)	8	1008	HS_contig_16
SAUR0693 (SAR RS03465)	7	798	HS_contig_16
SAUR0694 (SAR RS03470)	7	645	HS_contig_16
SAUR0695 (SAR RS03475)	2	211	HS_contig_16
SAUR0697 (SAR RS03485)	3	360	HS_contig_16
SAUR0698 (SAR RS03490)	7	717	HS_contig_16
SAUR0702 (SAR RS03510)	8	867	HS_contig_16
SAUR0741 (SAR RS03705)	4	390	HS_contig_16
SAUR0742 (SAR RS03710)	8	300	HS_contig_16
SAUR0743 (SAR RS03715)	96	543	HS_contig_16
SAUR0744 (SAR RS03720)	10	567	HS_contig_16
SAUR0745 (SAR RS03725)	7	459	HS_contig_16
SAUR0747 (SAR RS03735)	11	876	HS_contig_16
SAUR0748 (SAR RS03740)	27	1632	HS_contig_16
SAUR0750 (SAR RS03750)	5	444	HS_contig_16
SAUR0751 (SAR RS03755)	12	927	HS_contig_16
SAUR0753 (SAR RS03765)	5	288	HS_contig_16
SAUR0755 (SAR RS03775)	83	1374	HS_contig_16
SAUR0756 (SAR RS03780)	5	285	HS_contig_16
SAUR0757 (SAR RS03785)	15	618	HS_contig_16
SAUR0758 (SAR RS03790)	9	423	HS_contig_16
SAUR0759 (SAR RS03795)	171	1167	HS_contig_16
SAUR0760 (SAR RS03800)	8	453	HS_contig_16
SAUR0761 (SAR RS03805)	18	483	HS_contig_16
SAUR0763 (SAR RS03815)	6	921	HS_contig_16
SAUR0768 (SAR RS03840)	32	840	HS_contig_16
SAUR0769 (SAR RS03845)	34	984	HS_contig_16
SAUR0771 (SAR RS03855)	146	687	HS_contig_16
SAUR0772 (SAR RS03860)	34	474	HS_contig_16
SAUR0773 (SAR RS03865)	16	441	HS_contig_16
SAUR0775 (SAR RS03875)	8	714	HS_contig_31
SAUR0776 (SAR RS03880)	5	420	HS_contig_31
SAUR0778 (SAR RS03890)	10	594	HS_contig_31
SAUR0779 (SAR RS03895)	41	1152	HS_contig_31
SAUR0780 (SAR RS03900)	10	609	HS_contig_31
SAUR0781 (SAR RS03905)	7	207	HS_contig_31
SAUR0785 (SAR RS03925)	14	159	HS_contig_31
SAUR0788 (SAR RS03940)	11	978	HS_contig_31
SAUR0789 (SAR RS03945)	12	1515	HS_contig_31
SAUR0791 (SAR RS03955)	8	543	HS_contig_31
SAUR0793 (SAR RS03965)	7	102	HS_contig_31
SAUR0795 (SAR RS03975)	10	501	HS_contig_31
SAUR0797 (SAR RS03985)	2	399	HS_contig_31
SAUR0798 (SAR RS03990)	42	2106	HS_contig_31
SAUR0799 (SAR RS03995)	6	972	HS_contig_31
SAUR0801 (SAR RS04005)	6	972	HS_contig_31
SAUR0802 (SAR RS04010)	16	957	HS_contig_31
SAUR0803 (SAR RS04015)	6	762	HS_contig_31
SAUR0804 (SAR RS04020)	18	1029	HS_contig_31
SAUR0805 (SAR RS04025)	7	315	HS_contig_31
SAUR0806 (SAR RS04030)	32	924	HS_contig_31
SAUR0807 (SAR RS04035)	21	519	HS_contig_31
SAUR0808 (SAR RS04040)	5	879	HS_contig_31
SAUR0809 (SAR RS04045)	5	321	HS_contig_31
SAUR0811 (SAR RS04055)	58	1227	HS_contig_31
SAUR0812 (SAR RS04060)	8	495	HS_contig_31
SAUR0813 (SAR RS04065)	7	762	HS_contig_31
SAUR0814 (SAR RS04070)	22	1071	HS_contig_31
SAUR0816 (SAR RS04080)	18	642	HS_contig_31
SAUR0819 (SAR RS04095)	9	675	HS_contig_31
SAUR0820 (SAR RS04100)	1	573	HS_contig_31
SAUR0822 (SAR RS04110)	3	99	HS_contig_31
SAUR0825 (SAR RS04125)	41	840	HS_contig_31
SAUR0826 (SAR RS04130)	9	651	HS_contig_31
SAUR0827 (SAR RS04135)	5	237	HS_contig_31
SAUR0831 (SAR RS04155)	16	933	HS_contig_31
SAUR0832 (SAR RS04160)	36	840	HS_contig_31
SAUR0836 (SAR RS04180)	9	912	HS_contig_30
SAUR0837 (SAR RS04185)	18	996	HS_contig_30
SAUR0838 (SAR RS04190)	55	945	HS_contig_30
SAUR0840 (SAR RS04200)	8	588	HS_contig_30
SAUR0843 (SAR RS04215)	9	630	HS_contig_30
SAUR0844 (SAR RS04220)	7	1014	HS_contig_30
SAUR0845 (SAR RS04225)	7	1011	HS_contig_30
SAUR0846 (SAR RS04230)	7	1191	HS_contig_30
SAUR0847 (SAR RS04235)	7	762	HS_contig_30
SAUR0850 (SAR RS04250)	153	459	HS_contig_30
SAUR0851 (SAR RS04255)	3	234	HS_contig_30
SAUR0858 (SAR RS04290)	8	522	HS_contig_30
SAUR0862 (SAR RS04310)	125	1023	HS_contig_2
SAUR0864 (SAR RS04320)	13	687	HS_contig_2
SAUR0865 (SAR RS04325)	1	201	HS_contig_2
SAUR0867 (SAR RS04335)	7	285	HS_contig_2
SAUR0868 (SAR RS04340)	10	570	HS_contig_2
SAUR0869 (SAR RS04345)	3	189	HS_contig_2
SAUR0870 (SAR RS04350)	3	261	HS_contig_2
SAUR0871 (SAR RS04355)	1	204	HS_contig_2
SAUR0872 (SAR RS04360)	3	237	HS_contig_2
SAUR0873 (SAR RS04365)	195	582	HS_contig_2
SAUR0874 (SAR RS04370)	21	618	HS_contig_2
SAUR0875 (SAR RS04375)	1	495	HS_contig_2
SAUR0877 (SAR RS04385)	8	717	HS_contig_2
SAUR0878 (SAR RS04390)	11	540	HS_contig_2
SAUR0879 (SAR RS04395)	7	321	HS_contig_2
SAUR0880 (SAR RS04400)	51	357	HS_contig_2
SAUR0881 (SAR RS04405)	6	381	HS_contig_2
SAUR0882 (SAR RS04410)	1	108	HS_contig_2
SAUR0884 (SAR RS04420)	6	387	HS_contig_2
SAUR0885 (SAR RS04425)	11	297	HS_contig_2
SAUR0886 (SAR RS04430)	53	1026	HS_contig_2
SAUR0887 (SAR RS04435)	44	696	HS_contig_2
SAUR0888 (SAR RS04440)	48	822	HS_contig_2
SAUR0889 (SAR RS04445)	2	195	HS_contig_2
SAUR0890 (SAR RS04450)	48	852	HS_contig_2
SAUR0891 (SAR RS04455)	34	762	HS_contig_2
SAUR0892 (SAR RS04460)	11	1308	HS_contig_2
SAUR0894 (SAR RS04470)	10	465	HS_contig_2
SAUR0895 (SAR RS04475)	21	1398	HS_contig_2
SAUR0896 (SAR RS04480)	4	135	HS_contig_2
SAUR0898 (SAR RS04490)	20	1041	HS_contig_2
SAUR0899 (SAR RS04495)	52	1068	HS_contig_2
SAUR0903 (SAR RS04515)	10	918	HS_contig_2
SAUR0904 (SAR RS04520)	1	384	HS_contig_2
SAUR0905 (SAR RS04525)	4	267	HS_contig_2
SAUR0907 (SAR RS04535)	14	780	HS_contig_2
SAUR0909 (SAR RS04545)	1	111	HS_contig_2
SAUR0910 (SAR RS04550)	1	153	HS_contig_2
SAUR0913 (SAR RS04565)	1	237	HS_contig_2
SAUR0915 (SAR RS04575)	3	243	HS_contig_2
SAUR0916 (SAR RS04580)	5	324	HS_contig_2
SAUR0917 (SAR RS04585)	7	1065	HS_contig_2
SAUR0918 (SAR RS04590)	1	237	HS_contig_2
SAUR0919 (SAR RS04595)	48	360	HS_contig_2
SAUR0920 (SAR RS04600)	13	1209	HS_contig_2
SAUR0921 (SAR RS04605)	101	1476	HS_contig_2
SAUR0923 (SAR RS04615)	16	375	HS_contig_2
SAUR0924 (SAR RS04620)	85	1155	HS_contig_2
SAUR0925 (SAR RS04625)	6	357	HS_contig_2
SAUR0926 (SAR RS04630)	4	294	HS_contig_2
SAUR0927 (SAR RS04635)	5	480	HS_contig_2
SAUR0929 (SAR RS04645)	6	342	HS_contig_2
SAUR0930 (SAR RS04650)	4	429	HS_contig_2
SAUR0932 (SAR RS04660)	6	384	HS_contig_2
SAUR0933 (SAR RS04665)	97	594	HS_contig_2
SAUR0934 (SAR RS04670)	2	378	HS_contig_2
SAUR0939 (SAR RS04695)	427	1380	HS_contig_2
SAUR0941 (SAR RS04705)	10	1332	HS_contig_2
SAUR0942 (SAR RS04710)	19	576	HS_contig_2
SAUR0943 (SAR RS04715)	8	525	HS_contig_2
SAUR0944 (SAR RS04720)	6	576	HS_contig_2
SAUR0947 (SAR RS04735)	96	903	HS_contig_2
SAUR0951 (SAR RS04755)	8	825	HS_contig_2
SAUR0952 (SAR RS04760)	1	309	HS_contig_2
SAUR0955 (SAR RS04775)	10	870	HS_contig_2
SAUR0959 (SAR RS04795)	12	516	HS_contig_2
SAUR0961 (SAR RS04805)	2	186	HS_contig_2
SAUR0962 (SAR RS04810)	50	942	HS_contig_2
SAUR0963 (SAR RS04815)	85	1245	HS_contig_2
SAUR0965 (SAR RS04825)	11	927	HS_contig_2
SAUR0966 (SAR RS04830)	169	1071	HS_contig_2
SAUR0969 (SAR RS04845)	92	1656	HS_contig_2
SAUR0981 (SAR RS04905)	1	396	HS_contig_2
SAUR0982 (SAR RS04910)	13	720	HS_contig_2
SAUR0984 (SAR RS04920)	109	1809	HS_contig_2
SAUR0986 (SAR RS04930)	13	366	HS_contig_2
SAUR0987 (SAR RS04935)	17	594	HS_contig_2
SAUR0990 (SAR RS04950)	18	810	HS_contig_2
SAUR0991 (SAR RS04955)	74	855	HS_contig_2
SAUR0996 (SAR RS04980)	10	1569	HS_contig_2
SAUR1000 (SAR RS05000)	3	510	HS_contig_2
SAUR1004 (SAR RS05020)	6	252	HS_contig_2
SAUR1005 (SAR RS05025)	262	1563	HS_contig_2
SAUR1006 (SAR RS05030)	8	804	HS_contig_2
SAUR1008 (SAR RS05040)	11	1359	HS_contig_2
SAUR1009 (SAR RS05045)	101	1512	HS_contig_2
SAUR1012 (SAR RS05060)	42	570	HS_contig_2
SAUR1013 (SAR RS05065)	5	219	HS_contig_2
SAUR1015 (SAR RS05075)	1	177	HS_contig_2
SAUR1016 (SAR RS05080)	6	603	HS_contig_2
SAUR1020 (SAR RS05100)	11	321	HS_contig_2
SAUR1022 (SAR RS05110)	7	189	HS_contig_2
SAUR1028 (SAR RS05140)	6	117	HS_contig_2
SAUR1029 (SAR RS05145)	3	216	HS_contig_2
SAUR1030 (SAR RS05150)	7	552	HS_contig_2
SAUR1035 (SAR RS05175)	8	822	HS_contig_2
SAUR1036 (SAR RS05180)	6	330	HS_contig_2
SAUR1037 (SAR RS05185)	127	1182	HS_contig_2
SAUR1040 (SAR RS05200)	9	1155	HS_contig_2
SAUR1041 (SAR RS05205)	12	933	HS_contig_2
SAUR1042 (SAR RS05210)	7	420	HS_contig_2
SAUR1043 (SAR RS05215)	1	111	HS_contig_2
SAUR1045 (SAR RS05225)	22	435	HS_contig_2
SAUR1047 (SAR RS05235)	11	1227	HS_contig_2
SAUR1048 (SAR RS05240)	13	1194	HS_contig_2
SAUR1049 (SAR RS05245)	2	291	HS_contig_2
SAUR1050 (SAR RS05250)	5	606	HS_contig_2
SAUR1051 (SAR RS05255)	10	1989	HS_contig_2
SAUR1052 (SAR RS05260)	10	1101	HS_contig_2
SAUR1054 (SAR RS05270)	1	318	HS_contig_2
SAUR1057 (SAR RS05285)	10	483	HS_contig_26
SAUR1058 (SAR RS05290)	20	1125	HS_contig_26
SAUR1059 (SAR RS05295)	15	705	HS_contig_26
SAUR1060 (SAR RS05300)	4	264	HS_contig_26
SAUR1061 (SAR RS05305)	11	672	HS_contig_26
SAUR1064 (SAR RS05320)	9	1029	HS_contig_26
SAUR1065 (SAR RS05325)	16	567	HS_contig_26
SAUR1066 (SAR RS05330)	82	1479	HS_contig_26
SAUR1069 (SAR RS05345)	73	1401	HS_contig_26
SAUR1070 (SAR RS05350)	5	576	HS_contig_26
SAUR1072 (SAR RS05360)	3	135	HS_contig_26
SAUR1073 (SAR RS05365)	10	1296	HS_contig_26
SAUR1074 (SAR RS05370)	130	1173	HS_contig_26
SAUR1075 (SAR RS05375)	16	543	HS_contig_26
SAUR1076 (SAR RS05380)	4	267	HS_contig_26
SAUR1077 (SAR RS05385)	9	1719	HS_contig_26
SAUR1078 (SAR RS05390)	5	234	HS_contig_26
SAUR1080 (SAR RS05400)	8	1020	HS_contig_26
SAUR1081 (SAR RS05405)	7	663	HS_contig_26
SAUR1084 (SAR RS05420)	1	219	HS_contig_12
SAUR1085 (SAR RS05425)	1	123	HS_contig_12
SAUR1086 (SAR RS05430)	14	552	HS_contig_12
SAUR1087 (SAR RS05435)	15	627	HS_contig_12
SAUR1089 (SAR RS05445)	7	978	HS_contig_12
SAUR1090 (SAR RS05450)	27	1293	HS_contig_12
SAUR1091 (SAR RS05455)	16	1407	HS_contig_12
SAUR1092 (SAR RS05460)	4	276	HS_contig_12
SAUR1093 (SAR RS05465)	6	540	HS_contig_12
SAUR1096 (SAR RS05480)	7	810	HS_contig_12
SAUR1097 (SAR RS05485)	15	1074	HS_contig_12
SAUR1098 (SAR RS05490)	10	1020	HS_contig_12
SAUR1102 (SAR RS05510)	7	828	HS_contig_12
SAUR1103 (SAR RS05515)	3	192	HS_contig_12
SAUR1105 (SAR RS05525)	4	168	HS_contig_12
SAUR1106 (SAR RS05530)	8	483	HS_contig_12
SAUR1107 (SAR RS05535)	4	276	HS_contig_12
SAUR1108 (SAR RS05540)	37	1227	HS_contig_12
SAUR1110 (SAR RS05550)	20	912	HS_contig_12
SAUR1111 (SAR RS05555)	2	912	HS_contig_12
SAUR1113 (SAR RS05565)	3	204	HS_contig_12
SAUR1114 (SAR RS05570)	14	1038	HS_contig_12
SAUR1116 (SAR RS05580)	131	927	HS_contig_12
SAUR1117 (SAR RS05585)	3	255	HS_contig_12
SAUR1118 (SAR RS05590)	9	390	HS_contig_12
SAUR1120 (SAR RS05600)	3	483	HS_contig_12
SAUR1123 (SAR RS05615)	1	225	HS_contig_12
SAUR1124 (SAR RS05620)	1	174	HS_contig_12
SAUR1125 (SAR RS05625)	241	1935	HS_contig_12
SAUR1126 (SAR RS05630)	57	1053	HS_contig_12
SAUR1127 (SAR RS05635)	12	684	HS_contig_12
SAUR1128 (SAR RS05640)	28	1077	HS_contig_12
SAUR1129 (SAR RS05645)	21	879	HS_contig_12
SAUR1130 (SAR RS05650)	27	969	HS_contig_12
SAUR1132 (SAR RS05660)	20	324	HS_contig_12
SAUR1133 (SAR RS05665)	4	108	HS_contig_12
SAUR1135 (SAR RS05675)	8	1059	HS_contig_12
SAUR1137 (SAR RS05685)	21	939	HS_contig_12
SAUR1138 (SAR RS05690)	1	267	HS_contig_12
SAUR1139 (SAR RS05695)	3	522	HS_contig_12
SAUR1140 (SAR RS05700)	19	1713	HS_contig_12
SAUR1141 (SAR RS05705)	66	2349	HS_contig_12
SAUR1142 (SAR RS05710)	7	315	HS_contig_12
SAUR1143 (SAR RS05715)	9	96	HS_contig_12
SAUR1144 (SAR RS05720)	9	1782	HS_contig_12
SAUR1145 (SAR RS05725)	7	615	HS_contig_12
SAUR1146 (SAR RS05730)	36	1767	HS_contig_12
SAUR1147 (SAR RS05735)	12	816	HS_contig_12
SAUR1150 (SAR RS05750)	64	504	HS_contig_12
SAUR1151 (SAR RS05755)	15	168	HS_contig_12
SAUR1156 (SAR RS05780)	5	498	HS_contig_12
SAUR1157 (SAR RS05785)	14	351	HS_contig_12
SAUR1158 (SAR RS05790)	20	186	HS_contig_12
SAUR1161 (SAR RS05805)	10	960	HS_contig_12
SAUR1162 (SAR RS05810)	4	147	HS_contig_51
SAUR1163 (SAR RS05815)	12	198	HS_contig_51
SAUR1166 (SAR RS05830)	92	726	HS_contig_3
SAUR1167 (SAR RS05835)	89	726	HS_contig_3
SAUR1169 (SAR RS05845)	16	933	HS_contig_3
SAUR1173 (SAR RS05865)	12	198	HS_contig_3
SAUR1175 (SAR RS05875)	4	135	HS_contig_3
SAUR1176 (SAR RS05880)	6	687	HS_contig_3
SAUR1177 (SAR RS05885)	2	441	HS_contig_3
SAUR1178 (SAR RS05890)	17	1614	HS_contig_3
SAUR1179 (SAR RS05895)	1	432	HS_contig_3
SAUR1180 (SAR RS05900)	7	936	HS_contig_3
SAUR1181 (SAR RS05905)	1	402	HS_contig_3
SAUR1183 (SAR RS05915)	20	966	HS_contig_3
SAUR1184 (SAR RS05920)	20	1350	HS_contig_3
SAUR1185 (SAR RS05925)	26	1320	HS_contig_3
SAUR1186 (SAR RS05930)	9	1413	HS_contig_3
SAUR1187 (SAR RS05935)	11	1173	HS_contig_3
SAUR1188 (SAR RS05940)	14	792	HS_contig_3
SAUR1189 (SAR RS05945)	15	675	HS_contig_3
SAUR1190 (SAR RS05950)	2	555	HS_contig_3
SAUR1191 (SAR RS05955)	3	291	HS_contig_3
SAUR1196 (SAR RS05980)	10	798	HS_contig_3
SAUR1198 (SAR RS05990)	6	918	HS_contig_3
SAUR1199 (SAR RS05995)	12	528	HS_contig_3
SAUR1201 (SAR RS06005)	9	882	HS_contig_3
SAUR1202 (SAR RS06010)	17	1275	HS_contig_3
SAUR1203 (SAR RS06015)	15	1101	HS_contig_3
SAUR1205 (SAR RS06025)	6	693	HS_contig_3
SAUR1206 (SAR RS06030)	7	612	HS_contig_3
SAUR1207 (SAR RS06035)	5	213	HS_contig_3
SAUR1208 (SAR RS06040)	13	402	HS_contig_3
SAUR1210 (SAR RS06050)	5	624	HS_contig_3
SAUR1211 (SAR RS06055)	2	219	HS_contig_3
SAUR1212 (SAR RS06060)	17	1200	HS_contig_3
SAUR1214 (SAR RS06070)	3	954	HS_contig_3
SAUR1216 (SAR RS06080)	17	489	HS_contig_3
SAUR1217 (SAR RS06085)	12	936	HS_contig_3
SAUR1218 (SAR RS06090)	105	1308	HS_contig_3
SAUR1219 (SAR RS06095)	11	1095	HS_contig_3
SAUR1220 (SAR RS06100)	6	744	HS_contig_3
SAUR1222 (SAR RS06110)	42	876	HS_contig_3
SAUR1223 (SAR RS06115)	8	645	HS_contig_3
SAUR1224 (SAR RS06120)	44	642	HS_contig_3
SAUR1225 (SAR RS06125)	1	189	HS_contig_3
SAUR1226 (SAR RS06130)	4	375	HS_contig_3
SAUR1227 (SAR RS06135)	14	1647	HS_contig_3
SAUR1229 (SAR RS06145)	5	558	HS_contig_3
SAUR1231 (SAR RS06155)	9	927	HS_contig_3
SAUR1232 (SAR RS06160)	7	735	HS_contig_3
SAUR1234 (SAR RS06170)	1	234	HS_contig_3
SAUR1235 (SAR RS06175)	5	732	HS_contig_3
SAUR1237 (SAR RS06185)	13	1251	HS_contig_3
SAUR1238 (SAR RS06190)	4	333	HS_contig_3
SAUR1239 (SAR RS06195)	12	1368	HS_contig_3
SAUR1240 (SAR RS06200)	1	276	HS_contig_3
SAUR1241 (SAR RS06205)	3	504	HS_contig_3
SAUR1242 (SAR RS06210)	90	738	HS_contig_3
SAUR1243 (SAR RS06215)	2	351	HS_contig_3
SAUR1246 (SAR RS06230)	250	885	HS_contig_27
SAUR1249 (SAR RS06245)	124	909	HS_contig_27
SAUR1254 (SAR RS06270)	43	1308	HS_contig_27
SAUR1255 (SAR RS06275)	21	897	HS_contig_27
SAUR1257 (SAR RS06285)	198	1404	HS_contig_27
SAUR1258 (SAR RS06290)	18	774	HS_contig_27
SAUR1259 (SAR RS06295)	8	93	HS_contig_27
SAUR1260 (SAR RS06300)	14	768	HS_contig_27
SAUR1261 (SAR RS06305)	2	114	HS_contig_27
SAUR1263 (SAR RS06315)	12	723	HS_contig_27
SAUR1264 (SAR RS06320)	6	555	HS_contig_27
SAUR1265 (SAR RS06325)	7	771	HS_contig_27
SAUR1266 (SAR RS06330)	25	783	HS_contig_27
SAUR1267 (SAR RS06335)	422	1287	HS_contig_27
SAUR1270 (SAR RS06350)	1	468	HS_contig_27
SAUR1272 (SAR RS06360)	6	285	HS_contig_27
SAUR1275 (SAR RS06375)	1	351	HS_contig_27
SAUR1278 (SAR RS06390)	1	270	HS_contig_27
SAUR1281 (SAR RS06405)	368	2370	HS_contig_27
SAUR1285 (SAR RS06425)	12	705	HS_contig_27
SAUR1286 (SAR RS06430)	8	828	HS_contig_27
SAUR1287 (SAR RS06435)	12	393	HS_contig_27
SAUR1288 (SAR RS06440)	8	579	HS_contig_27
SAUR1289 (SAR RS06445)	34	1152	HS_contig_27
SAUR1291 (SAR RS06455)	21	1560	HS_contig_27
SAUR1292 (SAR RS06460)	1	216	HS_contig_27
SAUR1293 (SAR RS06465)	15	798	HS_contig_27
SAUR1294 (SAR RS06470)	8	1761	HS_contig_27
SAUR1295 (SAR RS06475)	12	867	HS_contig_27
SAUR1296 (SAR RS06480)	11	294	HS_contig_27
SAUR1297 (SAR RS06485)	22	1545	HS_contig_27
SAUR1298 (SAR RS06490)	1	366	HS_contig_27
SAUR1299 (SAR RS06495)	10	492	HS_contig_27
SAUR1302 (SAR RS06510)	8	543	HS_contig_27
SAUR1303 (SAR RS06515)	7	819	HS_contig_27
SAUR1304 (SAR RS06520)	27	1497	HS_contig_27
SAUR1305 (SAR RS06525)	10	1674	HS_contig_27
SAUR1306 (SAR RS06530)	10	915	HS_contig_27
SAUR1308 (SAR RS06540)	3	234	HS_contig_27
SAUR1309 (SAR RS06545)	6	477	HS_contig_27
SAUR1310 (SAR RS06550)	63	1239	HS_contig_27
SAUR1311 (SAR RS06555)	58	1239	HS_contig_27
SAUR1313 (SAR RS06565)	15	1341	HS_contig_27
SAUR1359 (SAR RS06795)	15	189	HS_contig_27
SAUR1360 (SAR RS06800)	23	534	HS_contig_27
SAUR1361 (SAR RS06805)	17	855	HS_contig_27
SAUR1362 (SAR RS06810)	85	576	HS_contig_27
SAUR1363 (SAR RS06815)	216	1383	HS_contig_27
SAUR1364 (SAR RS06820)	16	1281	HS_contig_27
SAUR1369 (SAR RS06845)	4	105	HS_contig_27
SAUR1370 (SAR RS06850)	15	1455	HS_contig_27
SAUR1371 (SAR RS06855)	52	1518	HS_contig_27
SAUR1372 (SAR RS06860)	2	150	HS_contig_27
SAUR1373 (SAR RS06865)	7	270	HS_contig_27
SAUR1374 (SAR RS06870)	10	978	HS_contig_27
SAUR1375 (SAR RS06875)	2	105	HS_contig_27
SAUR1377 (SAR RS06885)	10	624	HS_contig_27
SAUR1378 (SAR RS06890)	3	237	HS_contig_27
SAUR1379 (SAR RS06895)	2	240	HS_contig_27
SAUR1380 (SAR RS06900)	19	1989	HS_contig_27
SAUR1381 (SAR RS06905)	1	243	HS_contig_27
SAUR1383 (SAR RS06915)	5	468	HS_contig_27
SAUR1388 (SAR RS06940)	5	363	HS_contig_27
SAUR1389 (SAR RS06945)	7	1647	HS_contig_27
SAUR1390 (SAR RS06950)	16	2706	HS_contig_7
SAUR1391 (SAR RS06955)	5	468	HS_contig_7
SAUR1392 (SAR RS06960)	6	297	HS_contig_7
SAUR1393 (SAR RS06965)	6	609	HS_contig_7
SAUR1396 (SAR RS06980)	1	99	HS_contig_7
SAUR1397 (SAR RS06985)	9	1461	HS_contig_7
SAUR1398 (SAR RS06990)	6	852	HS_contig_7
SAUR1399 (SAR RS06995)	1	168	HS_contig_7
SAUR1400 (SAR RS07000)	8	1209	HS_contig_7
SAUR1401 (SAR RS07005)	17	2523	HS_contig_7
SAUR1402 (SAR RS07010)	10	510	HS_contig_7
SAUR1403 (SAR RS07015)	10	984	HS_contig_7
SAUR1405 (SAR RS07025)	3	186	HS_contig_7
SAUR1406 (SAR RS07030)	6	1263	HS_contig_7
SAUR1407 (SAR RS07035)	95	1092	HS_contig_7
SAUR1415 (SAR RS07075)	132	729	HS_contig_7
SAUR1420 (SAR RS07100)	121	702	HS_contig_7
SAUR1421 (SAR RS07105)	17	774	HS_contig_7
SAUR1422 (SAR RS07110)	128	831	HS_contig_7
SAUR1423 (SAR RS07115)	24	987	HS_contig_7
SAUR1425 (SAR RS07125)	2	345	HS_contig_7
SAUR1434 (SAR RS07170)	99	1206	HS_contig_7
SAUR1438 (SAR RS07190)	15	720	HS_contig_7
SAUR1441 (SAR RS07205)	20	1266	HS_contig_7
SAUR1442 (SAR RS07210)	12	402	HS_contig_7
SAUR1443 (SAR RS07215)	1	201	HS_contig_7
SAUR1444 (SAR RS07220)	1	189	HS_contig_7
SAUR1445 (SAR RS07225)	4	309	HS_contig_7
SAUR1446 (SAR RS07230)	4	270	HS_contig_7
SAUR1447 (SAR RS07235)	10	624	HS_contig_7
SAUR1449 (SAR RS07245)	10	1344	HS_contig_7
SAUR1452 (SAR RS07260)	3	204	HS_contig_7
SAUR1454 (SAR RS07270)	10	1269	HS_contig_7
SAUR1457 (SAR RS07285)	6	660	HS_contig_7
SAUR1459 (SAR RS07295)	14	615	HS_contig_7
SAUR1463 (SAR RS07315)	2	156	HS_contig_7
SAUR1465 (SAR RS07325)	5	222	HS_contig_7
SAUR1467 (SAR RS07335)	13	429	HS_contig_7
SAUR1469 (SAR RS07345)	51	840	HS_contig_7
SAUR1470 (SAR RS07350)	9	480	HS_contig_7
SAUR1472 (SAR RS07360)	6	438	HS_contig_7
SAUR1474 (SAR RS07370)	6	252	HS_contig_7
SAUR1475 (SAR RS07375)	2	195	HS_contig_7
SAUR1478 (SAR RS07390)	38	402	HS_contig_40
SAUR1487 (SAR RS07435)	10	333	HS_contig_15
SAUR1489 (SAR RS07445)	4	345	HS_contig_15
SAUR1490 (SAR RS07450)	9	564	HS_contig_15
SAUR1491 (SAR RS07455)	19	351	HS_contig_15
SAUR1493 (SAR RS07465)	22	627	HS_contig_15
SAUR1496 (SAR RS07480)	2	660	HS_contig_15
SAUR1497 (SAR RS07485)	15	687	HS_contig_15
SAUR1501 (SAR RS07505)	17	1203	HS_contig_15
SAUR1502 (SAR RS07510)	18	1143	HS_contig_15
SAUR1503 (SAR RS07515)	8	318	HS_contig_15
SAUR1504 (SAR RS07520)	10	681	HS_contig_15
SAUR1505 (SAR RS07525)	18	588	HS_contig_15
SAUR1506 (SAR RS07530)	19	576	HS_contig_15
SAUR1507 (SAR RS07535)	17	1245	HS_contig_15
SAUR1509 (SAR RS07545)	337	1065	HS_contig_15
SAUR1512 (SAR RS07560)	6	960	HS_contig_15
SAUR1513 (SAR RS07565)	42	726	HS_contig_15
SAUR1514 (SAR RS07570)	5	573	HS_contig_15
SAUR1515 (SAR RS07575)	6	315	HS_contig_15
SAUR1516 (SAR RS07580)	1	273	HS_contig_15
SAUR1517 (SAR RS07585)	12	999	HS_contig_15
SAUR1518 (SAR RS07590)	8	1311	HS_contig_15
SAUR1519 (SAR RS07595)	10	1176	HS_contig_15
SAUR1523 (SAR RS07615)	8	660	HS_contig_15
SAUR1524 (SAR RS07620)	70	969	HS_contig_15
SAUR1525 (SAR RS07625)	8	987	HS_contig_15
SAUR1526 (SAR RS07630)	5	87	HS_contig_15
SAUR1530 (SAR RS07650)	8	249	HS_contig_15
SAUR1531 (SAR RS07655)	132	546	HS_contig_15
SAUR1606 (SAR RS08030)	2	726	HS_contig_4
SAUR1610 (SAR RS08050)	9	507	HS_contig_4
SAUR1612 (SAR RS08060)	6	450	HS_contig_4
SAUR1613 (SAR RS08065)	13	543	HS_contig_4
SAUR1615 (SAR RS08075)	4	249	HS_contig_4
SAUR1618 (SAR RS08090)	7	921	HS_contig_4
SAUR1621 (SAR RS08105)	46	1650	HS_contig_4
SAUR1622 (SAR RS08110)	38	1020	HS_contig_4
SAUR1623 (SAR RS08115)	23	228	HS_contig_4
SAUR1624 (SAR RS08120)	7	372	HS_contig_4
SAUR1629 (SAR RS08145)	4	180	HS_contig_4
SAUR1630 (SAR RS08150)	42	981	HS_contig_4
SAUR1631 (SAR RS08155)	21	438	HS_contig_4
SAUR1634 (SAR RS08170)	15	993	HS_contig_4
SAUR1635 (SAR RS08175)	20	1422	HS_contig_4
SAUR1636 (SAR RS08180)	10	1680	HS_contig_4
SAUR1637 (SAR RS08185)	2	453	HS_contig_4
SAUR1638 (SAR RS08190)	9	882	HS_contig_4
SAUR1639 (SAR RS08195)	3	231	HS_contig_4
SAUR1641 (SAR RS08205)	6	390	HS_contig_4
SAUR1642 (SAR RS08210)	1	363	HS_contig_4
SAUR1644 (SAR RS08220)	18	465	HS_contig_4
SAUR1645 (SAR RS08225)	6	558	HS_contig_4
SAUR1648 (SAR RS08240)	5	219	HS_contig_4
SAUR1650 (SAR RS08250)	2	387	HS_contig_4
SAUR1651 (SAR RS08255)	14	1473	HS_contig_4
SAUR1652 (SAR RS08260)	12	1347	HS_contig_4
SAUR1654 (SAR RS08270)	15	525	HS_contig_4
SAUR1655 (SAR RS08275)	1	144	HS_contig_4
SAUR1656 (SAR RS08280)	14	375	HS_contig_4
SAUR1657 (SAR RS08285)	10	300	HS_contig_4
SAUR1659 (SAR RS08295)	5	312	HS_contig_4
SAUR1662 (SAR RS08310)	11	624	HS_contig_4
SAUR1663 (SAR RS08315)	9	330	HS_contig_4
SAUR1664 (SAR RS08320)	12	987	HS_contig_4
SAUR1665 (SAR RS08325)	1	204	HS_contig_4
SAUR1666 (SAR RS08330)	23	1464	HS_contig_4
SAUR1667 (SAR RS08335)	6	594	HS_contig_4
SAUR1668 (SAR RS08340)	1	150	HS_contig_4
SAUR1669 (SAR RS08345)	25	2076	HS_contig_4
SAUR1670 (SAR RS08350)	9	600	HS_contig_4
SAUR1671 (SAR RS08355)	8	411	HS_contig_4
SAUR1672 (SAR RS08360)	10	864	HS_contig_4
SAUR1673 (SAR RS08365)	7	786	HS_contig_4
SAUR1676 (SAR RS08380)	25	1101	HS_contig_4
SAUR1677 (SAR RS08385)	16	678	HS_contig_4
SAUR1678 (SAR RS08390)	8	1107	HS_contig_4
SAUR1680 (SAR RS08400)	12	819	HS_contig_4
SAUR1681 (SAR RS08405)	9	492	HS_contig_4
SAUR1682 (SAR RS08410)	8	1392	HS_contig_4
SAUR1683 (SAR RS08415)	22	753	HS_contig_4
SAUR1684 (SAR RS08420)	9	900	HS_contig_4
SAUR1685 (SAR RS08425)	3	405	HS_contig_4
SAUR1687 (SAR RS08435)	24	468	HS_contig_4
SAUR1688 (SAR RS08440)	6	948	HS_contig_4
SAUR1689 (SAR RS08445)	5	699	HS_contig_4
SAUR1690 (SAR RS08450)	6	990	HS_contig_4
SAUR1691 (SAR RS08455)	8	684	HS_contig_4
SAUR1692 (SAR RS08460)	1	177	HS_contig_4
SAUR1693 (SAR RS08465)	8	1347	HS_contig_4
SAUR1694 (SAR RS08470)	7	753	HS_contig_4
SAUR1695 (SAR RS08475)	10	939	HS_contig_4
SAUR1696 (SAR RS08480)	9	1140	HS_contig_4
SAUR1697 (SAR RS08485)	14	1833	HS_contig_4
SAUR1698 (SAR RS08490)	1	627	HS_contig_4
SAUR1699 (SAR RS08495)	9	978	HS_contig_4
SAUR1700 (SAR RS08500)	9	1125	HS_contig_4
SAUR1701 (SAR RS08505)	430	1824	HS_contig_4
SAUR1702 (SAR RS08510)	1	252	HS_contig_4
SAUR1703 (SAR RS08515)	33	975	HS_contig_4
SAUR1705 (SAR RS08525)	56	462	HS_contig_4
SAUR1706 (SAR RS08530)	13	678	HS_contig_4
SAUR1707 (SAR RS08535)	9	717	HS_contig_4
SAUR1708 (SAR RS08540)	8	354	HS_contig_4
SAUR1710 (SAR RS08550)	6	570	HS_contig_4
SAUR1711 (SAR RS08555)	7	291	HS_contig_4
SAUR1712 (SAR RS08560)	12	807	HS_contig_4
SAUR1713 (SAR RS08565)	20	1101	HS_contig_4
SAUR1714 (SAR RS08570)	6	528	HS_contig_4
SAUR1716 (SAR RS08580)	3	123	HS_contig_4
SAUR1717 (SAR RS08585)	2	270	HS_contig_4
SAUR1718 (SAR RS08590)	10	189	HS_contig_4
SAUR1722 (SAR RS08610)	85	1230	HS_contig_4
SAUR1723 (SAR RS08615)	9	753	HS_contig_4
SAUR1725 (SAR RS08625)	7	450	HS_contig_4
SAUR1728 (SAR RS08640)	2	477	HS_contig_4
SAUR1729 (SAR RS08645)	1	624	HS_contig_4
SAUR1730 (SAR RS08650)	35	1269	HS_contig_4
SAUR1733 (SAR RS08665)	1	309	HS_contig_4
SAUR1734 (SAR RS08670)	1	429	HS_contig_4
SAUR1735 (SAR RS08675)	4	261	HS_contig_4
SAUR1738 (SAR RS08690)	23	669	HS_contig_4
SAUR1740 (SAR RS08700)	38	1143	HS_contig_4
SAUR1741 (SAR RS08705)	11	1014	HS_contig_4
SAUR1742 (SAR RS08710)	5	147	HS_contig_4
SAUR1744 (SAR RS08720)	1	423	HS_contig_4
SAUR1747 (SAR RS08735)	12	129	HS_contig_4
SAUR1749 (SAR RS08745)	8	1263	HS_contig_4
SAUR1750 (SAR RS08750)	6	813	HS_contig_4
SAUR1751 (SAR RS08755)	35	453	HS_contig_4
SAUR1756 (SAR RS08780)	3	261	HS_contig_4
SAUR1757 (SAR RS08785)	27	1140	HS_contig_4
SAUR1758 (SAR RS08790)	18	1026	HS_contig_4
SAUR1761 (SAR RS08805)	1	456	HS_contig_4
SAUR1763 (SAR RS08815)	1	285	HS_contig_4
SAUR1764 (SAR RS08820)	4	321	HS_contig_4
SAUR1765 (SAR RS08825)	1	309	HS_contig_4
SAUR1766 (SAR RS08830)	11	531	HS_contig_4
SAUR1778 (SAR RS08890)	74	708	HS_contig_4
SAUR1780 (SAR RS08900)	19	1272	HS_contig_4
SAUR1781 (SAR RS08905)	25	2631	HS_contig_4
SAUR1782 (SAR RS08910)	12	561	HS_contig_4
SAUR1787 (SAR RS08935)	15	669	HS_contig_4
SAUR1788 (SAR RS08940)	11	927	HS_contig_4
SAUR1789 (SAR RS08945)	10	816	HS_contig_4
SAUR1790 (SAR RS08950)	11	1347	HS_contig_4
SAUR1791 (SAR RS08955)	7	591	HS_contig_4
SAUR1792 (SAR RS08960)	19	1263	HS_contig_4
SAUR1794 (SAR RS08970)	1	111	HS_contig_4
SAUR1795 (SAR RS08975)	7	930	HS_contig_4
SAUR1796 (SAR RS08980)	6	609	HS_contig_4
SAUR1797 (SAR RS08985)	2	102	HS_contig_4
SAUR1798 (SAR RS08990)	23	357	HS_contig_4
SAUR1799 (SAR RS08995)	2	201	HS_contig_4
SAUR1800 (SAR RS09000)	13	528	HS_contig_4
SAUR1802 (SAR RS09010)	104	1938	HS_contig_4
SAUR1804 (SAR RS09020)	7	921	HS_contig_4
SAUR1805 (SAR RS09025)	104	1401	HS_contig_4
SAUR1806 (SAR RS09030)	1	471	HS_contig_4
SAUR1807 (SAR RS09035)	9	1026	HS_contig_4
SAUR1808 (SAR RS09040)	59	624	HS_contig_4
SAUR1810 (SAR RS09050)	16	2631	HS_contig_4
SAUR1811 (SAR RS09055)	19	1488	HS_contig_4
SAUR1812 (SAR RS09060)	102	1665	HS_contig_4
SAUR1814 (SAR RS09070)	20	219	HS_contig_4
SAUR1815 (SAR RS09075)	75	1269	HS_contig_4
SAUR1816 (SAR RS09080)	12	1122	HS_contig_4
SAUR1819 (SAR RS09095)	58	969	HS_contig_4
SAUR1820 (SAR RS09100)	14	945	HS_contig_4
SAUR1821 (SAR RS09105)	6	858	HS_contig_4
SAUR1822 (SAR RS09110)	95	1230	HS_contig_4
SAUR1826 (SAR RS09130)	1	414	HS_contig_4
SAUR1830 (SAR RS09150)	51	1119	HS_contig_4
SAUR1831 (SAR RS09155)	6	501	HS_contig_4
SAUR1832 (SAR RS09160)	51	1203	HS_contig_4
SAUR1833 (SAR RS09165)	7	948	HS_contig_4
SAUR1834 (SAR RS09170)	7	495	HS_contig_4
SAUR1835 (SAR RS09175)	121	771	HS_contig_4
SAUR1837 (SAR RS09185)	68	1167	HS_contig_4
SAUR1841 (SAR RS09205)	4	603	HS_contig_4
SAUR1842 (SAR RS09210)	38	255	HS_contig_4
SAUR1843 (SAR RS09215)	267	744	HS_contig_4
SAUR1844 (SAR RS09220)	22	447	HS_contig_4
SAUR1847 (SAR RS09235)	1	96	HS_contig_4
SAUR1848 (SAR RS09240)	391	1131	HS_contig_4
SAUR1849 (SAR RS09245)	61	1467	HS_contig_4
SAUR1850 (SAR RS09250)	8	618	HS_contig_4
SAUR1852 (SAR RS09260)	15	1263	HS_contig_4
SAUR1853 (SAR RS09265)	8	906	HS_contig_4
SAUR1859 (SAR RS09295)	10	633	HS_contig_4
SAUR1861 (SAR RS09305)	15	990	HS_contig_4
SAUR1862 (SAR RS09310)	3	114	HS_contig_4
SAUR1863 (SAR RS09315)	28	1092	HS_contig_4
SAUR1871 (SAR RS09355)	6	312	HS_contig_4
SAUR1873 (SAR RS09365)	1	315	HS_contig_4
SAUR1883 (SAR RS09415)	11	849	HS_contig_4
SAUR1885 (SAR RS09425)	3	423	HS_contig_4
SAUR1886 (SAR RS09430)	15	696	HS_contig_4
SAUR1887 (SAR RS09435)	14	1662	HS_contig_4
SAUR1890 (SAR RS09450)	42	312	HS_contig_4
SAUR1893 (SAR RS09465)	12	954	HS_contig_4
SAUR1894 (SAR RS09470)	5	564	HS_contig_4
SAUR1895 (SAR RS09475)	6	402	HS_contig_4
SAUR1897 (SAR RS09485)	3	117	HS_contig_4
SAUR1899 (SAR RS09495)	13	465	HS_contig_4
SAUR1900 (SAR RS09500)	17	1182	HS_contig_4
SAUR1901 (SAR RS09505)	12	633	HS_contig_4
SAUR1902 (SAR RS09510)	10	1044	HS_contig_4
SAUR1904 (SAR RS09520)	12	315	HS_contig_4
SAUR1906 (SAR RS09530)	8	855	HS_contig_4
SAUR1907 (SAR RS09535)	5	225	HS_contig_4
SAUR1908 (SAR RS09540)	32	471	HS_contig_4
SAUR1910 (SAR RS09550)	66	444	HS_contig_4
SAUR1913 (SAR RS09565)	6	714	HS_contig_4
SAUR1914 (SAR RS09570)	15	303	HS_contig_4
SAUR1915 (SAR RS09575)	6	366	HS_contig_4
SAUR1918 (SAR RS09590)	17	909	HS_contig_4
SAUR1923 (SAR RS09615)	3	258	HS_contig_4
SAUR1924 (SAR RS09620)	27	1002	HS_contig_4
SAUR1973 (SAR RS09865)	10	555	HS_contig_4
SAUR1975 (SAR RS09875)	108	1401	HS_contig_4
SAUR1976 (SAR RS09880)	39	924	HS_contig_4
SAUR1977 (SAR RS09885)	9	1038	HS_contig_4
SAUR1979 (SAR RS09895)	121	504	HS_contig_4
SAUR1981 (SAR RS09905)	18	741	HS_contig_4
SAUR1982 (SAR RS09910)	7	423	HS_contig_4
SAUR1983 (SAR RS09915)	6	366	HS_contig_4
SAUR1984 (SAR RS09920)	6	558	HS_contig_4
SAUR1985 (SAR RS09925)	21	963	HS_contig_4
SAUR1986 (SAR RS09930)	20	942	HS_contig_4
SAUR1988 (SAR RS09940)	18	1197	HS_contig_4
SAUR1990 (SAR RS09950)	1	345	HS_contig_4
SAUR1991 (SAR RS09955)	27	1125	HS_contig_4
SAUR1992 (SAR RS09960)	1	465	HS_contig_4
SAUR1993 (SAR RS09965)	7	624	HS_contig_4
SAUR1994 (SAR RS09970)	20	1113	HS_contig_4
SAUR1995 (SAR RS09975)	9	822	HS_contig_4
SAUR1999 (SAR RS09995)	13	153	HS_contig_4
SAUR2003 (SAR RS10015)	118	723	HS_contig_4
SAUR2004 (SAR RS10020)	25	1458	HS_contig_4
SAUR2005 (SAR RS10025)	15	1062	HS_contig_4
SAUR2036 (SAR RS10180)	1	447	HS_contig_39
SAUR2038 (SAR RS10190)	9	456	HS_contig_39
SAUR2039 (SAR RS10195)	29	1290	HS_contig_39
SAUR2040 (SAR RS10200)	13	1095	HS_contig_39
SAUR2046 (SAR RS10230)	9	231	HS_contig_39
SAUR2047 (SAR RS10235)	15	837	HS_contig_39
SAUR2049 (SAR RS10245)	7	315	HS_contig_39
SAUR2052 (SAR RS10260)	36	516	HS_contig_39
SAUR2053 (SAR RS10265)	1	162	HS_contig_39
SAUR2055 (SAR RS10275)	9	531	HS_contig_39
SAUR2057 (SAR RS10285)	1	207	HS_contig_39
SAUR2059 (SAR RS10295)	4	276	HS_contig_39
SAUR2061 (SAR RS10305)	6	630	HS_contig_39
SAUR2064 (SAR RS10320)	5	387	HS_contig_39
SAUR2065 (SAR RS10325)	30	759	HS_contig_39
SAUR2067 (SAR RS10335)	94	453	HS_contig_11
SAUR2068 (SAR RS10340)	1	111	HS_contig_11
SAUR2069 (SAR RS10345)	7	732	HS_contig_11
SAUR2071 (SAR RS10355)	6	501	HS_contig_11
SAUR2072 (SAR RS10360)	1	93	HS_contig_11
SAUR2073 (SAR RS10365)	6	555	HS_contig_11
SAUR2075 (SAR RS10375)	6	531	HS_contig_11
SAUR2076 (SAR RS10380)	77	1362	HS_contig_11
SAUR2077 (SAR RS10385)	6	948	HS_contig_11
SAUR2080 (SAR RS10400)	21	1458	HS_contig_11
SAUR2081 (SAR RS10405)	1	303	HS_contig_11
SAUR2083 (SAR RS10415)	331	1200	HS_contig_11
SAUR2087 (SAR RS10435)	2	303	HS_contig_11
SAUR2088 (SAR RS10440)	7	1296	HS_contig_11
SAUR2089 (SAR RS10445)	49	1167	HS_contig_11
SAUR2091 (SAR RS10455)	64	174	HS_contig_11
SAUR2096 (SAR RS10480)	202	795	HS_contig_11
SAUR2100 (SAR RS10500)	5	561	HS_contig_11
SAUR2101 (SAR RS10505)	11	930	HS_contig_11
SAUR2102 (SAR RS10510)	3	129	HS_contig_11
SAUR2102 (SAR RS10510)	36	126	HS_contig_11
SAUR2103 (SAR RS10515)	96	1380	HS_contig_11
SAUR2105 (SAR RS10525)	1	402	HS_contig_11
SAUR2106 (SAR RS10530)	1	174	HS_contig_11
SAUR2107 (SAR RS10535)	30	1041	HS_contig_11
SAUR2108 (SAR RS10540)	7	843	HS_contig_11
SAUR2109 (SAR RS10545)	6	558	HS_contig_11
SAUR2110 (SAR RS10550)	6	525	HS_contig_11
SAUR2111 (SAR RS10555)	2	564	HS_contig_11
SAUR2112 (SAR RS10560)	9	741	HS_contig_11
SAUR2113 (SAR RS10565)	6	873	HS_contig_11
SAUR2114 (SAR RS10570)	8	681	HS_contig_11
SAUR2115 (SAR RS10575)	63	897	HS_contig_11
SAUR2116 (SAR RS10580)	8	381	HS_contig_11
SAUR2117 (SAR RS10585)	26	177	HS_contig_11
SAUR2118 (SAR RS10590)	2	99	HS_contig_11
SAUR2119 (SAR RS10595)	10	1287	HS_contig_11
SAUR2191 (SAR RS10955)	51	1017	HS_contig_11
SAUR2192 (SAR RS10960)	50	1056	HS_contig_11
SAUR2199 (SAR RS10995)	138	1617	HS_contig_11
SAUR2200 (SAR RS11000)	10	285	HS_contig_11
SAUR2210 (SAR RS11050)	45	960	HS_contig_38
SAUR2213 (SAR RS11065)	24	1251	HS_contig_38
SAUR2214 (SAR RS11070)	6	225	HS_contig_38
SAUR2215 (SAR RS11075)	19	1080	HS_contig_38
SAUR2216 (SAR RS11080)	3	636	HS_contig_38
SAUR2221 (SAR RS11105)	13	465	HS_contig_38
SAUR2222 (SAR RS11110)	6	663	HS_contig_38
SAUR2223 (SAR RS11115)	52	495	HS_contig_38
SAUR2224 (SAR RS11120)	6	156	HS_contig_38
SAUR2225 (SAR RS11125)	8	1689	HS_contig_38
SAUR2230 (SAR RS11150)	9	1047	HS_contig_38
SAUR2231 (SAR RS11155)	28	1371	HS_contig_38
SAUR2232 (SAR RS11160)	111	573	HS_contig_38
SAUR2233 (SAR RS11165)	180	1269	HS_contig_38
SAUR2241 (SAR RS11205)	14	2151	HS_contig_1
SAUR2242 (SAR RS11210)	9	771	HS_contig_1
SAUR2243 (SAR RS11215)	10	480	HS_contig_1
SAUR2244 (SAR RS11220)	1	327	HS_contig_1
SAUR2246 (SAR RS11230)	4	234	HS_contig_1
SAUR2247 (SAR RS11235)	7	363	HS_contig_1
SAUR2248 (SAR RS11240)	1	171	HS_contig_1
SAUR2250 (SAR RS11250)	37	360	HS_contig_1
SAUR2253 (SAR RS11265)	11	480	HS_contig_1
SAUR2254 (SAR RS11270)	174	561	HS_contig_1
SAUR2257 (SAR RS11285)	4	111	HS_contig_1
SAUR2260 (SAR RS11300)	7	1521	HS_contig_1
SAUR2262 (SAR RS11310)	6	1071	HS_contig_1
SAUR2265 (SAR RS11325)	1	138	HS_contig_1
SAUR2266 (SAR RS11330)	5	210	HS_contig_1
SAUR2267 (SAR RS11335)	7	294	HS_contig_1
SAUR2268 (SAR RS11340)	9	1485	HS_contig_1
SAUR2271 (SAR RS11355)	6	873	HS_contig_1
SAUR2272 (SAR RS11360)	7	642	HS_contig_1
SAUR2274 (SAR RS11370)	9	831	HS_contig_1
SAUR2275 (SAR RS11375)	168	690	HS_contig_1
SAUR2276 (SAR RS11380)	3	126	HS_contig_1
SAUR2277 (SAR RS11385)	17	696	HS_contig_1
SAUR2278 (SAR RS11390)	2	396	HS_contig_1
SAUR2279 (SAR RS11395)	7	441	HS_contig_1
SAUR2280 (SAR RS11400)	6	441	HS_contig_1
SAUR2281 (SAR RS11405)	131	1266	HS_contig_1
SAUR2282 (SAR RS11410)	2	234	HS_contig_1
SAUR2283 (SAR RS11415)	4	93	HS_contig_1
SAUR2284 (SAR RS11420)	4	405	HS_contig_1
SAUR2286 (SAR RS11430)	5	867	HS_contig_1
SAUR2288 (SAR RS11440)	7	540	HS_contig_1
SAUR2289 (SAR RS11445)	93	522	HS_contig_1
SAUR2290 (SAR RS11450)	1	213	HS_contig_1
SAUR2291 (SAR RS11455)	3	729	HS_contig_1
SAUR2292 (SAR RS11460)	6	354	HS_contig_1
SAUR2297 (SAR RS11485)	7	420	HS_contig_1
SAUR2301 (SAR RS11505)	6	600	HS_contig_1
SAUR2302 (SAR RS11510)	2	150	HS_contig_1
SAUR2303 (SAR RS11515)	1	255	HS_contig_1
SAUR2304 (SAR RS11520)	8	1317	HS_contig_1
SAUR2306 (SAR RS11530)	9	336	HS_contig_1
SAUR2307 (SAR RS11535)	31	1260	HS_contig_1
SAUR2309 (SAR RS11545)	7	522	HS_contig_1
SAUR2310 (SAR RS11550)	12	1611	HS_contig_1
SAUR2313 (SAR RS11565)	9	804	HS_contig_1
SAUR2315 (SAR RS11575)	10	1194	HS_contig_1
SAUR2316 (SAR RS11580)	86	1185	HS_contig_1
SAUR2318 (SAR RS11590)	5	351	HS_contig_1
SAUR2319 (SAR RS11595)	43	1302	HS_contig_1
SAUR2322 (SAR RS11610)	7	711	HS_contig_1
SAUR2326 (SAR RS11630)	4	231	HS_contig_1
SAUR2327 (SAR RS11635)	13	939	HS_contig_1
SAUR2329 (SAR RS11645)	14	321	HS_contig_1
SAUR2330 (SAR RS11650)	278	981	HS_contig_1
SAUR2331 (SAR RS11655)	11	1092	HS_contig_1
SAUR2335 (SAR RS11675)	76	783	HS_contig_1
SAUR2337 (SAR RS11685)	217	1539	HS_contig_1
SAUR2339 (SAR RS11695)	15	435	HS_contig_1
SAUR2340 (SAR RS11700)	68	1107	HS_contig_1
SAUR2343 (SAR RS11715)	80	1356	HS_contig_1
SAUR2344 (SAR RS11720)	8	933	HS_contig_1
SAUR2345 (SAR RS11725)	20	810	HS_contig_1
SAUR2346 (SAR RS11730)	17	909	HS_contig_1
SAUR2358 (SAR RS11790)	188	1443	HS_contig_21
SAUR2359 (SAR RS11795)	36	468	HS_contig_21
SAUR2361 (SAR RS11805)	79	684	HS_contig_21
SAUR2362 (SAR RS11810)	17	1188	HS_contig_21
SAUR2363 (SAR RS11815)	19	516	HS_contig_21
SAUR2364 (SAR RS11820)	6	261	HS_contig_21
SAUR2366 (SAR RS11830)	22	969	HS_contig_21
SAUR2368 (SAR RS11840)	30	984	HS_contig_21
SAUR2369 (SAR RS11845)	25	126	HS_contig_21
SAUR2370 (SAR RS11850)	50	1071	HS_contig_21
SAUR2372 (SAR RS11860)	35	1194	HS_contig_21
SAUR2374 (SAR RS11870)	24	510	HS_contig_21
SAUR2375 (SAR RS11875)	5	240	HS_contig_21
SAUR2376 (SAR RS11880)	6	537	HS_contig_21
SAUR2379 (SAR RS11895)	73	1002	HS_contig_21
SAUR2380 (SAR RS11900)	42	885	HS_contig_21
SAUR2382 (SAR RS11910)	94	1710	HS_contig_21
SAUR2383 (SAR RS11915)	5	312	HS_contig_21
SAUR2385 (SAR RS11925)	52	933	HS_contig_21
SAUR2388 (SAR RS11940)	14	756	HS_contig_21
SAUR2396 (SAR RS11980)	6	168	HS_contig_21
SAUR2406 (SAR RS12030)	12	393	HS_contig_28
SAUR2407 (SAR RS12035)	2	438	HS_contig_28
SAUR2409 (SAR RS12045)	74	807	HS_contig_28
SAUR2414 (SAR RS12070)	1	369	HS_contig_28
SAUR2415 (SAR RS12075)	2	945	HS_contig_28
SAUR2416 (SAR RS12080)	1	390	HS_contig_28
SAUR2417 (SAR RS12085)	1	366	HS_contig_28
SAUR2418 (SAR RS12090)	1	114	HS_contig_28
SAUR2419 (SAR RS12095)	1	219	HS_contig_28
SAUR2420 (SAR RS12100)	3	648	HS_contig_28
SAUR2421 (SAR RS12105)	11	1293	HS_contig_28
SAUR2423 (SAR RS12115)	22	180	HS_contig_28
SAUR2424 (SAR RS12120)	1	501	HS_contig_28
SAUR2425 (SAR RS12125)	1	360	HS_contig_28
SAUR2426 (SAR RS12130)	2	537	HS_contig_28
SAUR2427 (SAR RS12135)	3	399	HS_contig_28
SAUR2428 (SAR RS12140)	1	186	HS_contig_28
SAUR2429 (SAR RS12145)	1	540	HS_contig_28
SAUR2430 (SAR RS12150)	2	318	HS_contig_28
SAUR2431 (SAR RS12155)	5	369	HS_contig_28
SAUR2432 (SAR RS12160)	2	264	HS_contig_28
SAUR2433 (SAR RS12165)	1	210	HS_contig_28
SAUR2434 (SAR RS12170)	1	435	HS_contig_28
SAUR2435 (SAR RS12175)	2	654	HS_contig_28
SAUR2436 (SAR RS12180)	1	354	HS_contig_28
SAUR2437 (SAR RS12185)	1	279	HS_contig_28
SAUR2438 (SAR RS12190)	2	834	HS_contig_28
SAUR2439 (SAR RS12195)	1	276	HS_contig_28
SAUR2440 (SAR RS12200)	2	624	HS_contig_28
SAUR2441 (SAR RS12205)	2	663	HS_contig_28
SAUR2442 (SAR RS12210)	5	309	HS_contig_28
SAUR2443 (SAR RS12215)	4	390	HS_contig_28
SAUR2444 (SAR RS12220)	10	1335	HS_contig_28
SAUR2446 (SAR RS12230)	1	96	HS_contig_28
SAUR2447 (SAR RS12235)	11	888	HS_contig_28
SAUR2448 (SAR RS12240)	14	864	HS_contig_28
SAUR2450 (SAR RS12250)	2	165	HS_contig_28
SAUR2451 (SAR RS12255)	4	318	HS_contig_28
SAUR2454 (SAR RS12270)	11	252	HS_contig_28
SAUR2455 (SAR RS12275)	8	765	HS_contig_28
SAUR2456 (SAR RS12280)	4	441	HS_contig_28
SAUR2457 (SAR RS12285)	21	1212	HS_contig_28
SAUR2458 (SAR RS12290)	1	351	HS_contig_28
SAUR2461 (SAR RS12305)	6	1023	HS_contig_28
SAUR2462 (SAR RS12310)	18	600	HS_contig_28
SAUR2465 (SAR RS12325)	52	486	HS_contig_28
SAUR2466 (SAR RS12330)	26	1260	HS_contig_28
SAUR2467 (SAR RS12335)	13	495	HS_contig_28
SAUR2468 (SAR RS12340)	8	507	HS_contig_28
SAUR2473 (SAR RS12365)	9	798	HS_contig_28
SAUR2474 (SAR RS12370)	13	771	HS_contig_28
SAUR2475 (SAR RS12375)	7	555	HS_contig_28
SAUR2476 (SAR RS12380)	19	942	HS_contig_28
SAUR2479 (SAR RS12395)	140	906	HS_contig_28
SAUR2480 (SAR RS12400)	1	303	HS_contig_28
SAUR2481 (SAR RS12405)	20	411	HS_contig_28
SAUR2483 (SAR RS12415)	6	453	HS_contig_28
SAUR2484 (SAR RS12420)	8	690	HS_contig_28
SAUR2485 (SAR RS12425)	32	615	HS_contig_28
SAUR2487 (SAR RS12435)	1	348	HS_contig_28
SAUR2488 (SAR RS12440)	3	189	HS_contig_28
SAUR2489 (SAR RS12445)	2	327	HS_contig_28
SAUR2490 (SAR RS12450)	8	744	HS_contig_28
SAUR2494 (SAR RS12470)	11	1398	HS_contig_28
SAUR2495 (SAR RS12475)	8	1083	HS_contig_28
SAUR2496 (SAR RS12480)	7	423	HS_contig_28
SAUR2497 (SAR RS12485)	7	501	HS_contig_28
SAUR2499 (SAR RS12495)	7	954	HS_contig_28
SAUR2502 (SAR RS12510)	246	777	HS_contig_5
SAUR2503 (SAR RS12515)	1	234	HS_contig_5
SAUR2504 (SAR RS12520)	79	474	HS_contig_5
SAUR2507 (SAR RS12535)	11	798	HS_contig_5
SAUR2508 (SAR RS12540)	7	693	HS_contig_5
SAUR2509 (SAR RS12545)	6	738	HS_contig_5
SAUR2510 (SAR RS12550)	6	330	HS_contig_5
SAUR2511 (SAR RS12555)	7	873	HS_contig_5
SAUR2512 (SAR RS12560)	157	1380	HS_contig_5
SAUR2513 (SAR RS12565)	12	357	HS_contig_5
SAUR2515 (SAR RS12575)	2	189	HS_contig_5
SAUR2516 (SAR RS12580)	8	636	HS_contig_5
SAUR2518 (SAR RS12590)	3	531	HS_contig_5
SAUR2520 (SAR RS12600)	11	765	HS_contig_5
SAUR2521 (SAR RS12605)	7	507	HS_contig_5
SAUR2523 (SAR RS12615)	72	570	HS_contig_5
SAUR2524 (SAR RS12620)	16	882	HS_contig_5
SAUR2525 (SAR RS12625)	2	189	HS_contig_5
SAUR2527 (SAR RS12635)	322	1239	HS_contig_5
SAUR2531 (SAR RS12655)	6	936	HS_contig_5
SAUR2532 (SAR RS12660)	7	1260	HS_contig_5
SAUR2533 (SAR RS12665)	8	687	HS_contig_5
SAUR2534 (SAR RS12670)	10	654	HS_contig_5
SAUR2535 (SAR RS12675)	5	189	HS_contig_5
SAUR2537 (SAR RS12685)	2	327	HS_contig_5
SAUR2544 (SAR RS12720)	15	948	HS_contig_5
SAUR2545 (SAR RS12725)	13	492	HS_contig_5
SAUR2547 (SAR RS12735)	15	921	HS_contig_5
SAUR2548 (SAR RS12740)	12	639	HS_contig_5
SAUR2556 (SAR RS12780)	5	270	HS_contig_5
SAUR2557 (SAR RS12785)	1	456	HS_contig_5
SAUR2559 (SAR RS12795)	17	666	HS_contig_5
SAUR2560 (SAR RS12800)	10	1056	HS_contig_5
SAUR2561 (SAR RS12805)	222	675	HS_contig_5
SAUR2563 (SAR RS12815)	113	441	HS_contig_5
SAUR2570 (SAR RS12850)	22	1689	HS_contig_5
SAUR2572 (SAR RS12860)	8	516	HS_contig_5
SAUR2574 (SAR RS12870)	139	402	HS_contig_5
SAUR2576 (SAR RS12880)	9	117	HS_contig_5
SAUR2577 (SAR RS12885)	1	432	HS_contig_5
SAUR2578 (SAR RS12890)	5	93	HS_contig_5
SAUR2580 (SAR RS12900)	17	624	HS_contig_5
SAUR2581 (SAR RS12905)	7	945	HS_contig_5
SAUR2582 (SAR RS12910)	17	1443	HS_contig_5
SAUR2583 (SAR RS12915)	11	384	HS_contig_5
SAUR2586 (SAR RS12930)	79	357	HS_contig_5
SAUR2588 (SAR RS12940)	6	1278	HS_contig_5
SAUR2589 (SAR RS12945)	6	366	HS_contig_5
SAUR2590 (SAR RS12950)	29	447	HS_contig_5
SAUR2591 (SAR RS12955)	71	438	HS_contig_5
SAUR2595 (SAR RS12975)	11	654	HS_contig_5
SAUR2596 (SAR RS12980)	8	1035	HS_contig_5
SAUR2597 (SAR RS12985)	5	453	HS_contig_5
SAUR2599 (SAR RS12995)	31	576	HS_contig_5
SAUR2600 (SAR RS13000)	311	1560	HS_contig_5
SAUR2603 (SAR RS13015)	57	315	HS_contig_5
SAUR2607 (SAR RS13035)	116	825	HS_contig_5
SAUR2609 (SAR RS13045)	22	468	HS_contig_5
SAUR2614 (SAR RS13070)	168	600	HS_contig_5
SAUR2615 (SAR RS13075)	1	363	HS_contig_5
SAUR2617 (SAR RS13085)	43	732	HS_contig_5
SAUR2618 (SAR RS13090)	7	720	HS_contig_5
SAUR2620 (SAR RS13100)	414	1440	HS_contig_5
SAUR2621 (SAR RS13105)	5	105	HS_contig_5
SAUR2622 (SAR RS13110)	7	687	HS_contig_5
SAUR2623 (SAR RS13115)	8	867	HS_contig_5
SAUR2630 (SAR RS13150)	9	468	HS_contig_5
SAUR2633 (SAR RS13165)	9	1008	HS_contig_5
SAUR2634 (SAR RS13170)	84	1359	HS_contig_5
SAUR2635 (SAR RS13175)	7	687	HS_contig_5
SAUR2636 (SAR RS13180)	4	168	HS_contig_5
SAUR2637 (SAR RS13185)	6	144	HS_contig_5
SAUR2640 (SAR RS13200)	5	108	HS_contig_5
SAUR2642 (SAR RS13210)	25	387	HS_contig_5
SAUR2644 (SAR RS13220)	6	660	HS_contig_5
SAUR2645 (SAR RS13225)	292	1212	HS_contig_5
SAUR2646 (SAR RS13230)	30	474	HS_contig_5
SAUR2647 (SAR RS13235)	19	657	HS_contig_5
SAUR2648 (SAR RS13240)	280	807	HS_contig_5
SAUR2650 (SAR RS13250)	42	2079	HS_contig_5
SAUR2651 (SAR RS13255)	1	102	HS_contig_5
SAUR2652 (SAR RS13260)	44	1830	HS_contig_5
SAUR2654 (SAR RS13270)	190	1497	HS_contig_5
SAUR2655 (SAR RS13275)	21	852	HS_contig_5
SAUR2657 (SAR RS13285)	24	936	HS_contig_5
SAUR2662 (SAR RS13310)	30	1227	HS_contig_5
SAUR2668 (SAR RS13340)	35	1188	HS_contig_5
SAUR2669 (SAR RS13345)	120	777	HS_contig_5
SAUR2670 (SAR RS13350)	134	663	HS_contig_5
SAUR2672 (SAR RS13360)	12	456	HS_contig_5
SAUR2676 (SAR RS13380)	34	750	HS_contig_25
SAUR2682 (SAR RS13410)	62	819	HS_contig_25
SAUR2683 (SAR RS13415)	71	822	HS_contig_25
SAUR2687 (SAR RS13435)	9	423	HS_contig_25
SAUR2695 (SAR RS13475)	36	282	HS_contig_25
SAUR2696 (SAR RS13480)	16	186	HS_contig_25
SAUR2705 (SAR RS13525)	3	267	HS_contig_25
SAUR2706 (SAR RS13530)	17	309	HS_contig_25
SAUR2729 (SAR RS13645)	10	435	HS_contig_6
SAUR2731 (SAR RS13655)	20	807	HS_contig_6
SAUR2732 (SAR RS13660)	25	672	HS_contig_6
SAUR2737 (SAR RS13685)	11	621	HS_contig_6
SAUR2739 (SAR RS13695)	1	171	HS_contig_6
SAUR2740 (SAR RS13700)	17	99	HS_contig_6
SAUR2741 (SAR RS13705)	11	900	HS_contig_6
SAUR2742 (SAR RS13710)	8	681	HS_contig_6
SAUR2743 (SAR RS13715)	67	1044	HS_contig_6
SAUR2744 (SAR RS13720)	5	204	HS_contig_6
SAUR2745 (SAR RS13725)	8	963	HS_contig_6
SAUR2748 (SAR RS13740)	10	411	HS_contig_6
SAUR2751 (SAR RS13755)	7	690	HS_contig_6
SAUR2752 (SAR RS13760)	7	396	HS_contig_6
SAUR2753 (SAR RS13765)	31	879	HS_contig_6
SAUR2754 (SAR RS13770)	2	219	HS_contig_6
SAUR2764 (SAR RS13820)	14	549	HS_contig_6
SAUR2766 (SAR RS13830)	361	1545	HS_contig_6
SAUR2767 (SAR RS13835)	129	600	HS_contig_6
SAUR2768 (SAR RS13840)	13	192	HS_contig_6
SAUR2770 (SAR RS13850)	4	207	HS_contig_6
SAUR2774 (SAR RS13870)	13	864	HS_contig_6
SAUR2775 (SAR RS13875)	45	1128	HS_contig_6
SAUR2776 (SAR RS13880)	47	1494	HS_contig_6
SAUR2777 (SAR RS13885)	13	498	HS_contig_6
SAUR2778 (SAR RS13890)	6	768	HS_contig_6
SAUR2780 (SAR RS13900)	53	702	HS_contig_19
SAUR2781 (SAR RS13905)	71	1056	HS_contig_19
SAUR2783 (SAR RS13915)	58	588	HS_contig_19
SAUR2784 (SAR RS13920)	73	321	HS_contig_19
SAUR2785 (SAR RS13925)	7	231	HS_contig_19
SAUR2786 (SAR RS13930)	7	378	HS_contig_19
SAUR2787 (SAR RS13935)	8	822	HS_contig_19
SAUR2788 (SAR RS13940)	3	300	HS_contig_19
SAUR2793 (SAR RS13965)	11	891	HS_contig_19
SAUR2796 (SAR RS13980)	24	297	HS_contig_19
SAUR2798 (SAR RS13990)	6	276	HS_contig_19
SAUR2801 (SAR RS14005)	9	276	HS_contig_19
SAUR2802 (SAR RS14010)	11	723	HS_contig_19
SAUR2803 (SAR RS14015)	5	450	HS_contig_19
SAUR2806 (SAR RS14030)	109	1683	HS_contig_19
SAUR2807 (SAR RS14035)	1	384	HS_contig_19
SAUR2808 (SAR RS14040)	125	852	HS_contig_19
SAUR2809 (SAR RS14045)	15	819	HS_contig_19
SAUR2812 (SAR RS14060)	7	960	HS_contig_19
SAUR2813 (SAR RS14065)	2	195	HS_contig_19
SAUR2816 (SAR RS14080)	10	417	HS_contig_19
SAUR2817 (SAR RS14085)	119	891	HS_contig_19
SAUR2819 (SAR RS14095)	4	201	HS_contig_19
SAUR2820 (SAR RS14100)	22	1599	HS_contig_19
SAUR2821 (SAR RS14105)	18	444	HS_contig_19
SAUR2822 (SAR RS14110)	1	213	HS_contig_19
SAUR2823 (SAR RS14115)	8	1710	HS_contig_19
SAUR2825 (SAR RS14125)	1	96	HS_contig_19
SAUR2828 (SAR RS14140)	32	162	HS_contig_19
SAUR2830 (SAR RS14150)	8	537	HS_contig_19
SAUR2832 (SAR RS14160)	32	1371	HS_contig_19
SAUR2835 (SAR RS14175)	24	1881	HS_contig_19
SAUR2836 (SAR RS14180)	5	93	HS_contig_19
SAUR2837 (SAR RS14185)	7	498	HS_contig_19
SAUR2838 (SAR RS14190)	15	252	HS_contig_19
SAUR2839 (SAR RS14195)	16	114	HS_contig_19
SAUR2842 (SAR RS14210)	29	756	HS_contig_19
SAUR2845 (SAR RS14225)	13	201	HS_contig_19
SAUR2846 (SAR RS14230)	1	174	HS_contig_19
SAUR2850 (SAR RS14250)	6	762	HS_contig_19
SAUR2852 (SAR RS14260)	16	705	HS_contig_19
SAUR2853 (SAR RS14265)	6	942	HS_contig_19
SAUR2856 (SAR RS14280)	7	1236	HS_contig_19
SAUR2857 (SAR RS14285)	4	168	HS_contig_19
SAUR2858 (SAR RS14290)	4	450	HS_contig_19
SAUR2859 (SAR RS14295)	185	1530	HS_contig_19
SAUR2864 (SAR RS14320)	136	939	HS_contig_19
SAUR2870 (SAR RS14350)	49	1509	HS_contig_19
SAUR2871 (SAR RS14355)	189	2391	HS_contig_19
SAUR2877 (SAR RS14385)	128	693	HS_contig_19
SAUR2881 (SAR RS14405)	13	360	HS_contig_19
SAUR2883 (SAR RS14415)	9	477	HS_contig_19
SAUR2884 (SAR RS14420)	9	501	HS_contig_19
SAUR2885 (SAR RS14425)	9	768	HS_contig_19
SAUR2888 (SAR RS14440)	12	561	HS_contig_19
SAUR2890 (SAR RS14450)	2	306	HS_contig_19
SAUR2891 (SAR RS14455)	8	873	HS_contig_19
SAUR2892 (SAR RS14460)	11	1053	HS_contig_19
SAUR2895 (SAR RS14475)	52	633	HS_contig_19
SAUR2896 (SAR RS14480)	52	759	HS_contig_19
SAUR2897 (SAR RS14485)	31	705	HS_contig_19
SAUR2901 (SAR RS14505)	37	1251	HS_contig_19
SAUR2902 (SAR RS14510)	76	615	HS_contig_19
SAUR2910 (SAR RS14550)	29	516	HS_contig_19
SAUR2911 (SAR RS14555)	118	975	HS_contig_19
SAUR2912 (SAR RS14560)	41	957	HS_contig_19
SAUR2921 (SAR RS14605)	96	513	HS_contig_10
SAUR2929 (SAR RS14645)	1	201	HS_contig_10
SAUR2932 (SAR RS14660)	6	354	HS_contig_10
SAUR2934 (SAR RS14670)	6	840	HS_contig_10
SAUR2936 (SAR RS14680)	84	1878	HS_contig_10
SAUR2938 (SAR RS14690)	4	348	HS_contig_10
SAUR2939 (SAR RS14695)	2	138	HS_contig_10

## Sheet: Table S3
Supplementary Table S3 Details of the virulence genes identified in the HS-MSSA genome and the reference genomes (showing the specific gene accession numbers) used (Table published as supplementary material in Ngoi et al., 2020a)
Virulence factors	Related genes	Contig no.	Sequence region (bp)	DNA strand	DNA sequence of the predicted virulence gene	S. aureus RF122	S. aureus COL	S. aureus JH1	S. aureus JH9	MRSA 252	MSSA 476	S. aureus Mu3	S. aureus Mu50	S. aureus MW2	S. aureus N315	NCTC8325	S. aureus str Newman	S. aureus USA300_FPR3757	S. aureus USA300_TCH1516
Adherence
Autolysin	atl	2	172186-175965	-	atggcgaaaaaattcaattacaaactaccatcaatggttgcattaacgcttgtaggttcagcagtcactgcacatcaagttcaagcagctgagacgacacaagatcaaactactaataaaaacgttttagatagtaataaagttaaagcaactactgaacaagcaaaagctgaggtaaaaaatccaacgcaaaacatttctggcactcaagtatatcaagaccctgctattgtccaaccaaaaacagcaaataacaaaacaggcaatgctcaagtaagtcaaaaagttgatactgcacaagtaaatggtgacactcgtgctaatcaatcagcgactacaaataatacgcagcctgttgcaaagtcaacaagcactacagcacctaaaactaacactaat…	SAB0919c	SACOL1062	SaurJH1_1135	SaurJH9_1112	SAR1026	SAS0988	SAHV_1045	SAV1052	MW0936	SA0905	SAOUHSC_00994	NWMN_0922	SAUSA300_0955	USA300HOU_0997
Cell wall associated fibronectin binding protein	ebh	15	17112-29540	-	gtgaattatcgtgataaaattcaaaagtttagtattcgtaaatatacagttggtacattttcaactgtcattgcgacattggtatttttaggattcaatacatcacaagcacatgctgctgaaacaaatcaaccagcaagcgtggttaaacagaaacaacaaagtaataatgaacagactgagaatcgagaatctcaagtacaaaattctcaaaattcacaaaatagtcaatcattatctgctactcatgaaaatgagcaaccaaatattagtcaagctaatttagtagatcaaaaagtagcgcaatcatctactactaatgatgaacaaccagcatctcaaaatgtaaatacaaagaaagattcggcaacggctgcgacaacacaaccagataaagaa…	SAB1289c*	SACOL1472	SaurJH1_1524	SaurJH9_1495	SAR1447	SAS1377*	SAHV_1422	SAV1434	MW1324	SA1267	SAOUHSC_01447	NWMN_1344	SAUSA300_1327	USA300HOU_1372
												SAHV_1423	SAV1435		SA1268		NWMN_1345
Collagen adhesion	cna	19	142053-142376	-	gtggataacaatgatatgggtaacttgattgtgacgaataaatatacgccagaaaaaccgaataaaccaatctatcctgaaaaaccaaaagacaaaacaccaccaactaaacctgatcactctaataaagttaaaccaactcccccagataagccatcaaaagtggataaggatgatcaacctaaagataataaaaccaaacctgaaaatcctctaaaagaattaccaaaaactggtatgaagattataacttcatggattacatgggtatttataggtatattgggattgtatttaattttaagaaaaagatttaactcataa	-	-	-	-	SAR2774	SAS2578	-	-	MW2612	-	-	-	-	-
Elastin binding protein	ebp	15	78470-79936	-	atggctatgtctaataattttaaagatgactttgaaaaaaatcgtcaatcgatagacacaaattcacatcaagaccatacggaagatgttgaaaaagaccaatcagaattagaacatcaggatacaatagagaatacggagcaacagtttccgccaagaaatgcccaaagaagaaaaagacgccgtgatttagcaacgaatcataataaacaagttcacaatgaatcacaaacatctgaagacaatgttcaaaatgaggctggcacaatagatgatcgtcaagtcgaatcatcacacagtactgaaagtcaagaacctagccatcaagacagtacacctcaacatgaagaggaatattataataagaatgcttttgcaatggataaatcacatccagaa…	SAB1343c	SACOL1522	SaurJH1_1568	SaurJH9_1537	SAR1489	-	SAHV_1469	SAV1481	MW1369	SA1312	SAOUHSC_01501	NWMN_1389	SAUSA300_1370	USA300HOU_1419
Extracellular adherence protein/MHC analogous protein	eap/map	11	50777-52522	-	atgaaatttaagtcattgattacaacaacattagcattaggcgttatagcatcaacaggagcaaactttaatactaacgaagcatctgccgcagctaagccattagataaatcatcaagtacattacaccatggacattctaacatccagattccatatacaattactgtgaacggcacaagccaaaacattttatcaagcttaacatttaataagaatcaaaatattagttataaagatatagagaataaagttaaatcagttttatactttaatagaggtattagtgatatcgatttaagactttcaaagcaagcggaatatacggttcattttaaaaatggaacaaaaagagttatcgatttgaaatcaggtatctacacagctgacttaatcaat…	SAB1873c	SACOL2002	SaurJH1_0999	SaurJH9_1996	SAR2030	-	SAHV_1923*	SAV1938*	MW1880*	-	SAOUHSC_02161	NWMN_1872	-	USA300HOU_1942
Fibrinogen binding protein	efb	12	69305-69802	+	atgaaaaataaattgatagcaaaatctttattaacaatagcggcaataggtattactacaactacaattgcgtcaacagcagatgcgagcgaaggatacggtccaagagaaaagaaaccagtgagtattaatcacaatatcgtagagtacaatgatggtacttttaaatatcaatctagaccaaaatttaactcaacacctaaatatattaaattcaaacatgactataatattttagaatttaacgatggtacattcgaatatggtgcacgtccacaatttaataaaccagcagcaaaaactgatgcaactattaaaaaagaacaaaaattgattcaagctcaaaatcttgtgagagaatttgaaaaaacacatactgtcagtgcacacagaaaagca…	SAB1021	SACOL1168	SaurJH1_1239	SaurJH9_1215	SAR1130	SAS1091	SAHV_1148	SAV1158	MW1040	SA1003	SAOUHSC_01114	NWMN_1069	SAUSA300_1055	USA300HOU_1094
Fibronectin binding proteins	fnbA	6	7942-11022	-	ttgggagcagcatcagtattcttaggaacaatgatcgttgttgggatgggacaagataaagaagctgcagcatcagaacaaaagacaacagtagaagaaaatgggaattcagctactgataataaagtaagcgaaactcaaacaactgcaactaacgttaatcatatagaagaaactcaatcatataacgcaacagcaacagaacaaccgtcaaacgcaacacaagtaacaactgaagaagcaccaaaagcagtacaagcaccacaaactgcacaaccagcaaatttagaaacagttaaagaagaggtagttaaggaagaagcgaaccctcaagttaaggaaacgacacaatctcaagacaatagcggagatcaaagacaagtagatttaacacctaaa…	SAB2375c	SACOL2511	SaurJH1_2578	SaurJH9_2526	SAR2580	SAS2388	SAHV_2487	SAV2503	MW2421	SA2291	SAOUHSC_02803	NWMN_2399	SAUSA300_2441	USA300HOU_2491
Fibronectin binding proteins	fnbB	6	4386-7193	-	atgatcgttgttggaatgggacaagaaaaagaagctgcagcatcggaacaaaacaatactacagtagaggaaagtgggagttcagctactgaaagaaaagcaagcgaaacacaaacaactacaaataacgttaatacaatagatgaaacacaatcatacagcgcgacatcaactgagcaactatcacaatcaacacaagtaacaacagaagaagcaccgaaaactgtgcaagcaccaaaagtagaaacttcgcgagttgatttgccatcggaaaaagttgctgataaggaaactacaggaactcaagttgacacagctcaaccaagtaacgtctcagaaattaaaccaagagtgaaaagatcgactgacgttgccgtagtagcaggagaagctaaggcg…	-	SACOL2509	SaurJH1_2577	SaurJH9_2525	-	SAS2387	SAHV_2486	SAV2502	MW2420	SA2290	SAOUHSC_02802	NWMN_2397	SAUSA300_2440	USA300HOU_2490
Intercellular adhesin	icaA	19	115805-117004	+	atgtctatttactggattgtcggttcaatttatttctattttaccagagaaattagatattcattgaacaagaagcctgacataaatgtggatgaattagaaggcattacatttttacttgcctgttataacgaaagtgaaacgattgaagatacgttgtctaatgttcttgcactcaaatacgagaagaaagaaattattatcattaatgatggaagttcagataatacagcagaactcatctataaaatcaaagaaaataatgactttattttcgtcgatttacaagaaaacagaggtaaagccaacgcactcaatcaaggcattaaacaagcttcatatgattatgtaatgtgcttggatgcagatactatcgttgatcaagatgcaccatattat…	SAB2541	SACOL2689	SaurJH1_2747	SaurJH9_2690	SAR2747	SAS2552	SAHV_2650	SAV2666	MW2586	SA2459	SAOUHSC_03002	NWMN_2565	SAUSA300_2600	USA300HOU_2666
Intercellular adhesin	icaB	19	117249-118142	+	atggcagagaggaagagaatcgtgaagtatagaaaattaataattttagtgttgagtatcttgatcatattgcctgtaagcacactggatggtcatcatattgcaaatgcagatgacgattcacctaaaaaactgaaatataaagaaaatagtgctctggcattaaattatcaccgtgtaagaaaagcgaattttctgaataattttatttacttcttttctagtagtaaagaaattaaaaattatagtgttagtcaatcacaatttgaatctcaaataaaatggctaaaatcacatgatgctaaatttttaaccttgaaagaatttttatattacaagaaaaaaggtaagtttccaaaacgaagtgtatggattaactttgatgatatggatgaaact…	SAB2543	SACOL2691	SaurJH1_2749	SaurJH9_2692	SAR2749	SAS2554	SAHV_2652	SAV2668	MW2588	SA2461	SAOUHSC_03004	NWMN_2567	SAUSA300_2601	USA300HOU_2668
Intercellular adhesin	icaC	19	118129-119181	+	atgaaaaagattagacttgaactcgtatatttacgtgctattatatgtgcaattattattatcacacatttacttacacaaattactttaaaacatgaaaatatggagggaggatccttagtattacaattttacattcgtaatattgtgatttttggtacaccttgctttattatcttgtcacagttactgacaaccttgaattaccaaaaagtcacctatagatacttaactacacgcgtaaaatatatacttattccttacatattaatgggattgttttacagttatagtgaatcattattaacagattcaagtttcaataaacaattcattgaaaatgtcctattaggtcaatggtatggctattttatcgttgttatcatgcaattctttatt…	SAB2544	SACOL2692*	SaurJH1_2750	SaurJH9_2693	SAR2750	SAS2555	SAHV_2653	SAV2669	MW2589	SA2462	SAOUHSC_03005	NWMN_2568	SAUSA300_2602	USA300HOU_2669
Intercellular adhesin	icaR	19	115042-115602	-	ttgaaggataagattattgataacgcaataaccttattttcagagaaggggtatgacggtacaacacttgatgatatagctaaaagtgtaaatataaaaaaagcgagtttatattaccattttgactcgaaaaaaagtatttacgaacaaagtgttaaatgttgttttgattaccttaataatattattatgatgaatcaaaataaatcgaactattcaattgatgctttatatcaattcttatttgagtttattttcgacatcgaagaaaggtatattagaatgtacgttcaattatctaatacgcctgaggaattttctggaaatatttacggacaaatacaagatttaaatcaatcattaagtaaagagatagcaaaattctatgatgaatcaaag…	SAB2540c	SACOL2688	SaurJH1_2746	SaurJH9_2689	SAR2746	SAS2551	SAHV_2649	SAV2665	MW2585	SA2458	SAOUHSC_03001	NWMN_2564	SAUSA300_2599	USA300HOU_2665
Staphylococcal protein A	spa	10	91167-92729	-	atgatgactttacaaatacatacagggggtattaatttgaaaaagaaaaacatttattcaattcgtaaactaggtgtaggtattgcatctgtaactttaggtacattacttatatctggtggcgtaacacctgctgcaaatgctgcgcaacacgatgaagctcaacaaaatgctttttatcaagtcttaaatatgcctaacttaaatgctgatcaacgcaatggttttatccaaagccttaaagatgatccaagccaaagtgctaacgttttaggtgaagctaaaaaacttaatgactctcaagctccaaaagctgatgcgcaacaaaataacttcaacaaagatcaacaaagcgccttctatgaaattttgaacatgcctaacttaaacgaagcgcaa…	SAB0050c*	SACOL0095	SaurJH1_0102	SaurJH9_0098	SAR0114	SAS0085	SAHV_0110	SAV0111	MW0084	SA0107	SAOUHSC_00069	NWMN_0055	SAUSA300_0113	USA300HOU_0122
Enzyme
Cysteine protease	sspB	2	166228-167361	-	atggtttcaatgcttattttatcactaggcgcatttgctaataacaataaagccaaagccgattcacactctaaacagctagaaattaatgttaagagtgacaaagtacctcaaaaagtaaaagatctagcacaacaacaatttgctggttatgctaaagcattagataaacaaagtaatgcaaaaactggtaaatatgaacttggcgaagcttttaaaatttataaatttaatggtgaagaagataatagttactattatccagttataaaagacggtaaaattgtttatactttaacacttagccctaaaaataaagatgatttaaacaaatcaaaagaagacatgaattacagtgttaaaatttcaaacttcatcgctaaagatttagaccaaatt…	SAB0914c	SACOL1056	SaurJH1_1129	SaurJH9_1106	SAR1021	SAS0983	SAHV_1040	SAV1047	MW0931	SA0900	SAOUHSC_00987	NWMN_0917	SAUSA300_0950	USA300HOU_0995
Cysteine protease	sspC	2	165861-166190	-	atgtatcaactacaatttataaatttagtttacgacacaaccaaactcacacatctagaacaaaccaatatcaatttattcattggtaattggagtaatcatcaattacaaaaatcaatttgtatacgtcatggcgatgatacaagtcacaatcaatatcatattctttttatagatacggcacatcaacgcattaaattttcatctattgataatgaagaaatcatttatattcttgattatgatgatacacagcatatcctcatgcaaacgtcatccaaacaaggtattggcacttcgcgaccaatcgtttatgagcgcttagtataa	SAB0913c	SACOL1055	SaurJH1_1128	SaurJH9_1105	SAR1020	SAS0982	SAHV_1039	SAV1046	MW0930	SA0899	SAOUHSC_00986	NWMN_0916	SAUSA300_0949	USA300HOU_0994
Hyaluronate lyase	hysA	21	38536-40908	+	atggctgttgtgattacttttaatgatagtgaattcagaagtgttgataaacatcaaatcgctgtggcttatacgaatgttcaaacgacagattatgaaaagttgaggaacacatggctgaacgttaactacggttataatcagtatgatgagaataatgatgcaatgaagaagaagtttgaggctacggagaaagaggcgacgaatttactaagtagcatgaaaactgaaagtgataggaaatacttgtgggaaaactcaaaagatttagatacgaagtctgcggatatgactcgtacctatcgtaatattgagaaaattgcagaagcaatgaagcataaaaacactttattgaatactccggataataataagaaagttaaagatgcccttgagtgg…	SAB2082	SACOL2194	SaurJH1_2271	SaurJH9_2232	SAR2292	SAS2103	SAHV_2186	SAV2202	MW2129	SA2003	SAOUHSC_02463	NWMN_2106	SAUSA300_2161	USA300HOU_2197
Lipase	geh	32	23616-25688	+	atgttaagaggacaagaagaaagaaagtatagtattagaaagtattcaataggcgtggtgtcagtgttagcggctacaatgtttgttgtgacatcacatgaagcacaagcctcggaaaaaacaccaactaatgcagcggaacaaaaagaaacactaaatcaaccgggagaacaagggaatgcgataacgtcacatcaaatgcagtcaggaaagcaattagacgatatgcataaagagaatggtaaaagtggaacagtgacagaaggtaaagatacgcttcaatcatcgaagcatcaatcaacacaaaatagtaaaacaatcagaacgcaaaatgataatcaagtaaagcaagattctgaacgacaaggttctaaacagtcacaccaaaataatgcgact…	SAB0257	SACOL0317*	SaurJH1_0310	SaurJH9_0303	SAR0317	SAS0297	SAHV_0317	SAV0320	MW0297	SA0309	SAOUHSC_00300	NWMN_0262	SAUSA300_0320	USA300HOU_0340
Lipase	lip	19	119572-121617	-	atgatgaaaagtcaaaataagtatagtattcgtaaatttagtgtaggtgcatcttccattttaatagctacattactatttttaagtggtggacaagcacaagcagctgagaagcaagtgaatatgggaaattcacaggaggatacagttacagcacaatctattggggatcaacaaactagggaaaatgctaattatcaacgtgaaaacggtgttgacgaacagcaacatactgaaaatttaactaagaacttgcataatgataaaacaatatcagaagaaaatcatcgtaaaacagatgatttgaataaagatcaactaaaggatgataaaaaatcatcgcttaataataaaaatattcaacgtgatacaacaaaaaataacaatgctaatcctagc…	SAB2546c	SACOL2694	SaurJH1_2751	SaurJH9_2694	SAR2753	SAS2556	SAHV_2655	SAV2671	MW2590	SA2463	SAOUHSC_03006	NWMN_2569	SAUSA300_2603	USA300HOU_2671
Serine V8 protease	sspA	2	167491-168519	-	atgaaaggtaaatttttaaaagttagttctttattcgttgcaactttgacaacagcgacacttgtgagttctccagcagcaaacgcgttatcttcaaaggctatggacaatcatccgcaacaatcacagtcaagcaaacagcaaacacctaagattcaaaaaggcggtaaccttaaaccattagaacaacgtgaacacgcaaatgttatattaccaaataacgatcgtcaccaaatcacagatacaacgaatggtcattatgcacccgtaacttatattcaagttgaagcacctactggtacatttattgcttccggtgtagttgtaggtaaagatactcttttaacaaataaacacgtcgtagatgctacgcacggtgatcctcatgctttaaaagca…	SAB0915c	SACOL1057	SaurJH1_1130	SaurJH9_1107	SAR1022	SAS0984	SAHV_1041	SAV1048	MW0932	SA0901	SAOUHSC_00988	NWMN_0918	SAUSA300_0951	USA300HOU_0996
Serine protease	splA	4	383603-384310	-	atgaataaaaatgtaatggttaaaggtttaactgctttaactattttaacatctcttggtttcgctgaaaatatttctaatcagcctcattcaattgccaaagcagaaaagaatgtcaaagaaattaccgatgcaactaaggcaccatacaattcagtggtagcatttgcgggtggtactggtgtagttgttggtaaaaatacaatcgtaactaacaaacatatcgctaaaagtaatgatatttttaaaaatagagtagcagcacatcattcgagtaaaggtaaaggcggaggaaactacgacgttaaagacattgtagaatatcctggaaaagaagaccttgcgatagttcatgttcatgaaacaagtacagaaggtttgaattttaataagaacgtt…	-	SACOL1869	SaurJH1_1899	SaurJH9_1864	-	SAS1736	SAHV_1798	SAV1813	MW1755	SA1631	SAOUHSC_01942	NWMN_1706	SAUSA300_1758	USA300HOU_1806
Serine protease	splB	4	381976-382698	-	atgaataaaaatatagtcattaaaagcatggcagctttgacaatattgacctcagttacaggattgggaacaacgttagttgacaatgttcaacaaatggccaaagcagaaaataatgtcacaaaagttaaagatactaatatttttccatatactggtgtagttgcttttaaaagtgcaactggatttgtagttggaaagaatactattttaacaaataaacatgtgtcgaaaaattacaaagtgggcgatcgtattactgcacatccaaatagtgataaaggtaatggtggtatttattcgattaaaaagattattaattatccaggtaaagaagatgtatcagtcattcaagttgaagagcgtgcaatagaacgtggaccaaaaggctttaatttt…	SAB1672c	SACOL1868	SaurJH1_1898	SaurJH9_1863	-	SAS1735	SAHV_1797	SAV1812	MW1754	SA1630	SAOUHSC_01941	NWMN_1705	SAUSA300_1757	USA300HOU_1805
		4	382756-383478	-	atgaacaaaaacgtagtcatcaagagtttagcagcattaacaattttaacatctgtaacaggtattggaacaacattggttgaggaagttcaacaaactgccaaagcagaaaataatgtcacaaaagttaaagatactaatatttttccatatactggtgtagttgcttttaaaagtgcaactggatttgtagttggaaagaatactattttaacaaataaacatgtatcgaaatattacaaagtgggcgaccgtattactgcacatcctaatagtgacaaaggtaatggcggtatatatacaattaaaaaaattactgattatccaggtaaagaagatgtttcagtcattcacgttgaagaacgtgcagttgaacgtggaccaaaaggatttaatttt…
Serine protease	splC	4	381199-381918	-	atgaataaaaatatagtcattaaaagcatggcagcattagccattctaacctcagtaactggaataaatgctgcagtcgttaaagagacacaacaaatagcaaatgcagagaagaatgttacgcaagttaaagatacaaatatttttccatataatggcgtcgtttcatttaaagatgcgacaggttttgtaattggaaaaaatacaattatcactaataaacatgtatcaaaagattataaagttggcgatagaattactgcccatccaaacggtgacaaaggaaacggtggtatatataaaattaaaagcatttctgattatccgggtgatgaagacatctctgtcatgaatattgaagaacaagcagttgaacgtggaccaaaaggctttaatttt…	SAB1671c	SACOL1867	SaurJH1_1897	SaurJH9_1862	SAR1906	SAS1734	SAHV_1796	SAV1811	MW1753	SA1629	SAOUHSC_01939	NWMN_1704	SAUSA300_1756	USA300HOU_1804
Serine protease	splD	4	378589-379308	-	atgaataaaaatataatcatcaaaagtattgcggcattgacgattttaacatcaataactggtgtcggcacaacagtggttgagggtcttcaacaaaaagccaaagccgaaaatagtgtgaaattaattaccaatacgaatgttgcaccatacagtggtgttatatggatgggcgcaggaacaggctttgtagttggaaatcatacaatcattaccaataaacatgttacttatcacatgaaagtcggtgatgaaatcaaagcacatcctaatggtttttataataacggtggtggactttataaagttactaagattgtagattatcctggtaaagaagatattgcggttgtacaagttgaagaaaaatcaacacaaccaaaaggtagaaaattcaaa…	-	SACOL1866	SaurJH1_1896	SaurJH9_1861	SAR1905	-	SAHV_1795	SAV1810	-	SA1628	SAOUHSC_01938	NWMN_1703	SAUSA300_1755	USA300HOU_1803
		4	380362-381078	-	atgaataaaaatataatcatcaaaagtattgcggcattgacgattttaacatcaataactggtgtcggcacaacagtggttgatggtattcaacaaacagccaaagccgaacataatgtgacgaagataacgaatactagtatttcgccatacaaaggcatattaagagtaggtgcaggtacaggttttgtagtaggtaaaaataccattttaaccaatagacatgtcgcgaaagatgttcaagtaggcagtacggttcttgcccacccgaatggcgaaaatgatactggcggatactataaagtcaaaaaagttatcccatatgcaggctctgcagatttagctattgttcaagttgaagaagattcagtttatccaaaaaataaaaagttcggtgaa…
Serine protease	splE	4	377715-378431	-	atgaataaaaatataatcatcaaaagtattgcggcattgacgattttaacatcagtgactggtgtcggcacaacaatggttgaagggattcaacaaacggccaaagccgagcataatgtgaaactaatcaaaaatactaatgtagcaccatacaatggcatcgtttcgataggatctggaacaggtttcattgtcggtaaaaatacaattgttaccaacaagcatgtcgttgcaggtatggaaattggcgcacatattattgcgcatccgaatggtgaatataataatggcggattttataaagttaaaaaaattgtccgttattcaggtcaagaagatattgccattctacatgtggaagataaagctgttcatccaaaaaacaggaattttaaagat…	SAB1670c	SACOL1865	-	-	SAR1902	-	-	-	-	-	SAOUHSC_01936	NWMN_1702	SAUSA300_1754	USA300HOU_1802
		4	379476-380192	-	atgaataaaaatataatcatcaaaagtattgcagcattgacgattttaacatcagtgactggtgtcggcacaacaattattgaaggtattcaacaaacggctaaagctgaacataatgtgacacaagtacaaaacacaagtatctcaccttataaaggtattgttagaattggatcagctacaggatttgtggtaggaaaaaacacaattttaactaataagcatgtattaccaggagttcaagttggtagtacaattattgctcatccaaatggcgaaaatgatacaggtggattctataaagttaaaaaaatcattccatacgcaggatcagaagatttagcaatagttcaagttgaagaagattctgtttatccaaaaaataaaaaattcagtgaa…
Serine protease	splF	4	376845-377564	-	atgaataaaaatataatcatcaaaagtattgcagcattgacgattttaacatcaataactggtgtcggcacaacaatggttgaaggtattcaacaaacagccaaagccgaaaatactgttaaacaaattacaaatacaaatgttgcaccatacagtggtgttacatggatgggcgctggaacaggatttgtagttggaaatcatacaatcattaccaataaacatgttacctatcacatgaaagtcggtgatgaaatcaaagcacatcctaatggtttttataataacggtggtggactttataaagttactaagattgtagattatcctggtaaagaagatattgcggtcgtacaagttgaagaaaaatcaacacaaccaaaaggtagaaaattcaaa…	SAB1669c	SACOL1864	-	-	SAR1900*	SAS1733	SAHV_1794	SAV1809	MW1752	SA1627	SAOUHSC_01935	NWMN_1701	SAUSA300_1753	USA300HOU_1801
Staphylocoagulase	coa	18	71941-73923	+	atgaaaaagcaaataatttcgctaggcgcattagcagttgcatctagcttatttacatgggataacaaagcagatgcgatagtaacaaaggattatagtgggaaatcacaagttaaaaaagagagtaaaaatagtgcttcaatatcagatagttattattgggatatcattaaaaatctagaattacaatttactgctgcattagatttattagaagattatcgatatggtgaaaaagagtatgaaaaagcaaaagatcaactaatgacaaggatattaagtgaagatcagtatttacttgagaaaaaaattaaagaatatgacaagtataaagatttatataaagaatatatgagtaaaaatccaacgtcaaaggtaaaaagagcaaattttgatcaa…	SAB0169	SACOL0209	SaurJH1_0220	SaurJH9_0214	SAR0222	SAS0206	SAHV_0229	SAV0230	MW0206	SA0222	SAOUHSC_00192	NWMN_0166	SAUSA300_0224	USA300HOU_0238
Thermonuclease	nuc	2	5253-5807	+	gtgttaactttagttgtagtttcaagtctaagtagctcagcaaatgcatcacaaacagataacggcgtaaatagaagtggttctgaagatccaacagtatatagtgcaacttcaactaaaaaattacataaagaacctgcgacattaattaaagcgattgatggtgatacggttaaattaatgtacaaaggtcaaccaatgacatttagactattattggttgatacacctgaaacaaagcatcctaaaaaaggtgtagagaaatatggtcctgaagcaagtgcatttacgaaaaaaatggtagaaaatgcaaagaaaattgaagtcgagtttgacaaaggtcaaagaactgataaatatggacgtggcttagcgtatatttatgctgatggaaaaatg…	SAB0748	SACOL0860	SaurJH1_0832	SaurJH9_0816	SAR0847	SAS0756	SAHV_0811	SAV0815	MW1211	SA1160	SAOUHSC_00818	NWMN_0760	SAUSA300_0776	USA300HOU_0823
		27	92177-92749	+	atgattaatcggaatgaaaaaagagaagtaggtggcaaaatgaagtcaaataaatcgcttgctatgattgtggtagccatcattattgtaggtgtattagcatttcaatttatgaatcatacgggtcctttcaaaaagggaacaaatcatgaaactgtacaagatttaaatggtaaagataaagtacatgttcaaagagttgtggatggtgatacatttattgcaaatcaaaatggtaaagaaattaaagttaggcttataggggttgatacgccagaaacggtgaaaccgaatacgcctgtacaaccatttggcaaagaagcatcgaattatagtaagaagacattaacaaatcaagatgtttatttagaatatgataaagaaaaacaagatcgctat…
Zinc metalloproteinase aureolysin	aur	19	67567-69096	+	gtgaggaaattttcaagatatgcatttacaagtatggcagcagtaacattgttgagcactttatcaccagcagcattagcgattgattcaaaaaataaaccagctaattctgatattaaatttgaggtgactcaaaagagtgatgcggtcaaagcattaaaagaattgcctaaatccgaaaatgtaaaaaatatttatcaagattacgctgttactgatgtaaaaactgataaaaaaggatttacgcattatacattgcaaccgagtgttgatggtgttcatgcacctgacaaagaagtgaaagtacacgcagacaaatcaggaaaagtcgttttaatcaatggggatactgatgcgaagaaagtaaagccaacgaataaagtgacattaagtaaagat…	-	-	-	-	-	-	-	-	-	-	-	-	-	-
Immune evasion
Adenosine synthase A	adsA	10	54213-56555	+	atgacagttaatggagggaacgaaatgaaagctttattacttaaaacaagtgtatggctcgttttgctttttagtgtaatgggattatggcatgtctcgaacgcggctgagcagcatacaccaatgaaagcacatgcagtaacaacgatagacaaagcaacaacagataagcaacaagtaccgccaacaaaggaagcggctcatcattatggtgaagaagcggcaacccacgtatcagcatcagcgcagggaacagctgatgatacaaacaacaaagtaacatccaacgcaccatctaacaaaccatctacagcagtttcaacaaaagtaaacgaaacacgcgacgtagatacacaacaagcctcaacacaaaatccaactcacacagcaacattcaaa…	SAB0023	SACOL0024	SaurJH1_0023	SaurJH9_0023	SAR0023	SAS0023	SAHV_0023	SAV0023	MW0023	SA0022	SAOUHSC_00025	NWMN_0022	SAUSA300_0025	USA300HOU_0023
Capsule	--	36	12417-13085	+	atggaaagtacattagaattaacaaaaattaaagaagtattacaaaaaaacttgaagattttaattattttaccgctattatttttaattattagcgctattgttacatttttcgtcttatcacctaaatatcaagctaatactcaaattttagtgaatcaaactaagggtgacaatcctcagtttatggcgcaagaggttcaaagtaatattcaacttgtaaatacgtataaagaaattgttaaaagtcctagaattttagatgaggtgtcaaaggacttaaatgataagtattcaccatctaaattatcgagtatgttgacaattacaaaccaagaaaatacgcaacttatcaacatccaagttaaaagtggtcataaacaagattcggaaaaaatt…	SAB0090	SACOL0136	SaurJH1_0140	SaurJH9_0135	SAR0151	SAS0124	SAHV_0148	SAV0149	MW0124	SA0144	SAOUHSC_00114	NWMN_0095	SAUSA300_0152	USA300HOU_0163
		36	13101-13787	+	atgtcaaaaaaggaaaatacgacaacaacactatttgtgtatgaaaaaccaaaatcaacaattagtgaaaagtttcgaggtatacgttcaaacatcatgttttcaaaagcaaatggtgaagtaaagcgcttattggttacttctgaaaagcctggtgcaggtaaaagtacagttgtatcgaatgtagcgattacttatgcacaagcaggctataagacattagttattgatggcgatatgcgtaagccaacacaaaactatatttttaatgagcaaaataataatggactatcaagcttaatcattggtcgaacgactatgtcagaagcaattacgtcgacagaaattgaaaatttagatttgctaacagctggccctgtacctccaaatccatctgag…	SAB0091	SACOL0137	SaurJH1_0141	SaurJH9_0136	SAR0152	SAS0125	SAHV_0149	SAV0150	MW0125	SA0145	SAOUHSC_00115	NWMN_0096	SAUSA300_0153	USA300HOU_0164
		36	13790-14554	+	atgattgatattcataaccatatattgcctaatatcgatgacggtccgacaaatgaaacagagatgatggatcttttaaaacaagcgacaactcaaggtgttacagaaatcattgtaacatcacatcacttacatcctcgatataccacacctatagaaaaagtgaaatcatgtttaaaccatattgaaagcttagaggaagtacaagcactaaatctaaagttttattatggtcaggaaataagaattaccgatcaaatccttaatgatattgatcgaaaagttattaccggtattaatgattcacgctatttactaatagaatttccatcaaatgaagttccacactatactgatcaattatttttcgaattacagagtaaaggctttgtaccgatt…	SAB0092	SACOL0138	SaurJH1_0142	SaurJH9_0137	SAR0153	SAS0126	SAHV_0150	SAV0151	MW0126	SA0146	SAOUHSC_00116	NWMN_0097	SAUSA300_0154	USA300HOU_0165
		36	14763-16397	+	atgtatcatcgagcgtgggaatatgccagtgtgagtgaattgattttaattgttaaagctgtgacgacatctatcgttattacgatggtggtcgtgacaattgttacaggcaatagaccgttttttagattgtatttaattacttggatgatgcacttgattttaataggtggctcaaggttattttggcgtatttatcggaaataccttggaggtaagtcatttaataagaagccaactttagttgttggtgctggtcaagcaggttcaatgctgattagacaaatgttgaaaagtgacgaaatgaaacttgaaccggtattagcagtcgatgatgacgaacataaacgcaatatcacaattactgagggtgtaaaagtccaaggtaaaattgcggat…	SAB0093	SACOL0139	SaurJH1_0143	SaurJH9_0138	SAR0154	SAS0127	SAHV_0151	SAV0152	MW0127	SA0147	SAOUHSC_00117	NWMN_0098	SAUSA300_0156	USA300HOU_0166*
		36	16387-17415	+	atgttcgatgacaaaattttattaattactgggggcacaggatcattcggtaatgctgttatgaaacggtttttagattctaatattaaagaaattcgtattttttcacgcgatgagaaaaagcaagatgacattcgaaaaaaatataataattcaaaattaaagttctacattggtgatgtgcgtgatagtcaaagtgtagaaacagcaatgcgagatgttgattacgtattccatgcagcagctttaaaacaagtgccgtcatgtgaattctttccagttgaggcagtgaagacaaatattattggtacagaaaatgtcttacaaagtgctattcatcaaaatgttaaaaaagtcatatgtttatctacagataaggcagcgtatcctattaatgct…	SAB0094	SACOL0140	SaurJH1_0144	SaurJH9_0139	SAR0155	SAS0128	SAHV_0152	SAV0153	MW0128	SA0148	SAOUHSC_00118	NWMN_0099	SAUSA300_0157	USA300HOU_0167
		36	17422-18537	+	ttgacgttgaatattgtaattacaggagcaaaaggttttgtaggaaaaaacttgaaagcagatttaacatcaacgacagatcatcatattttcgaagtacatcgacaaactaaagaggaagaattagagtcagcattgttgaaagcagactttgtcgtgcatttagcgggtgttaatcgacctgaacatgacaaagaattcagcttaggaaacgtgagttatttagatcatgtacttgatatattaactagaaatacgaaaaagccagcgatattattatcgtcttcaatacaagcaacacaagataatccttatggtgagagtaagttgcaaggggaacagctattaagagagtatgccgaagagtatggcaatacggtttatatttatcgctggcca…	SAB0095	SACOL0141	SaurJH1_0145	SaurJH9_0140	SAR0156	SAS0129	SAHV_0153	SAV0154	MW0129	SA0149	SAOUHSC_00119	NWMN_0100	SAUSA300_0158	USA300HOU_0168
		36	18541-19665	+	atggaaaaactaaaattaatgacaatagttggtacaaggcctgaaatcattcgtttatcatcaacgattaaagcatgtgatcaatattttaatcagatattagtacacactggtcaaaattatgattatacattgaatcaaattttctttgatgatttggaattgagacaaccggaccactacttagaggcagttggaagtaaccttggagaaacgatggggaatattattgcgaagacatatgacgttttattacgcgaacaaccagatgcacttttaattcttggtgatacaaatagttgtttagcagcagtatctgctaaacgattaaagattcctgtgttccacatggaagcgggtaatagatgctttgatcagaatgtacctgaagaaatcaat…	SAB0096	SACOL0142	SaurJH1_0146	SaurJH9_0141	SAR0157	SAS0130	SAHV_0154	SAV0155	MW0130	SA0150	SAOUHSC_00120	NWMN_0101	SAUSA300_0159	USA300HOU_0169*
		36	19668-20747	+	atgaggatagcgattcttggcgctactaacattaagcatatgtcattattatcacattatttaaaccacattgatttgaatatcaatgaggtggacattatatacactgacaaatatgatatcgaagaacatatccaaggcatcaataattactataaatataaagtagatattaaagaagattggacatttatcaaaaaagctattgcttactatcgatttaggccatacgctatgaaaattcttaaagaaaatcgttatgattttgtcatagtatggggaagttatacaggacacttatttaaaagttttttagaaaaacactataaaaataaattcattttaaatataagggactacttttttgaaaataataaacttattaagtatagaatgaaa…	SAB0097	SACOL0143	SaurJH1_0147	SaurJH9_0142	SAR0158	SAS0131	SAHV_0155	SAV0156	MW0131	SA0151	SAOUHSC_00121	NWMN_0102	SAUSA300_0160	USA300HOU_0170
		36	20740-22134	+	atgaataagatatataatgtcacttcatatgttattgccattttaatgttgccttgccttatgttaggtgataaacctttattatttttagcacctataagttatggagtaggaaagctctttataagcttctcgaataatccgaattttaaattttcgaaaattgtatacgatgttttaggttttcttagattagtatttatacctgctatgatagtgtttttccaggattcaactatagataatttaccattaggacaagcttattttaatcaagcggttatttatatgagtgtggagtttatcataggctcgctatttatattgatactatctaaattattcaaacatgaagtggtatcaagaaatagctttacactttctggatcatcaatttat…	SAB0098	SACOL0144	SaurJH1_0148	SaurJH9_0143	SAR0159	SAS0132	SAHV_0156	SAV0157	MW0132	SA0152	SAOUHSC_00122	NWMN_0103	SAUSA300_0161	USA300HOU_0171
		36	22131-22688	+	atgattgtaaaaacatttatgaaatcgaaaatatttagattaatgaatacaccactattattattttataagaaagaatatttaacgggatattattttgaaaataaagtggctggatggttatgggcgtggaaagctgttccgttcaagttgttaggaataaatacgagtttgccatttcctgcagatataactgttagaatgcataaccctaataacattgtttttgataaaaatgatattcatatttttcaatcgcccgggacgtattttaataatttttcagcagttatatatataggtagaggtgtttatatagcgcctaacgtaggtattattacagctaatcataatattaaaaatttgaagtcacatgcaccaggggaagatgtcaaaata…	SAB0099	SACOL0145	SaurJH1_0149	SaurJH9_0144	SAR0160	SAS0133	SAHV_0157	SAV0158	MW0133	SA0153	SAOUHSC_00123	NWMN_0104	SAUSA300_0162	USA300HOU_0172
		36	22697-23935	+	atgagattaaataaatttattggcgattcgttcttaatgattttaagcagtggcatcgctcaagtcatattaatcatcactaccccaattattacaagactatattcacctacagaatttggtgagtttacaattttttcaaatatcgcaatgattttaataccaataataaatgcaagatacgatttgttgattgtgaatactaaaaatgaccgtagtgctaatatactttcacaaatcagttttttgatatcattgcttattttattaatactgataccaatatttgcgattagtgcatgtttatacccaaactttatattagattttattttcattattattatgttgtttttggtaagtttaacaaacatttttacaaattatctaaataaggaa…	SAB0100	SACOL0146	SaurJH1_0150	SaurJH9_0145	SAR0161	SAS0134	SAHV_0158	SAV0159	MW0134	SA0154	SAOUHSC_00124	NWMN_0105	SAUSA300_0163	USA300HOU_0173
		36	25185-25742	+	atgaagcgattattcgatgtagtgagttcaatatatggtttagtagttttaagtccgattctgttaattacagcattactaattaaaatggaatcacctggaccagccattttcaaacaaaaaagaccgacgattaataatgaattgtttaatatttataagtttagatcaatgaaaatagacacacctaatgttgcaactgatttaatggattcaacatcgtatataacaaagacagggaaggtcattcgtaagacctctattgatgaattgccacaattattgaatgttttaaaaggagaaatgtcaattgtaggtcctagaccagcgctttataatcaatacgaattaatcgaaaaacgtacaaaagcgaacgtgcatacgattagaccaggtgtg…	SAB0101	SACOL0147	SaurJH1_0151	SaurJH9_0146	SAR0162	SAS0135	SAHV_0159	SAV0160	MW0135	SA0155	SAOUHSC_00125	NWMN_0106	SAUSA300_0164	USA300HOU_0174
		36	25742-26629	+	atgagaaaaaatattttaattacaggcgtacatggatatatcggtaatgctttaaaagataagcttattgaacaaggacatcaagtagatcaaattaatgttaggaatcaattatggaagtcgacctcgttcaaagattatgatgttttaattcatacagcagctttggttcacaacaattcacctcaagcaaggctatctgattatatgcaagtgaatatgttgctgacgaaacaattggcacaaaaggctaaagctgaagacgttaaacaatttatttttatgagtactatggcagtttatggaaaagaaggtcaggttggtaaatcagatcaaattgatacacaaacaccaatgaaccctacgaccaactacggtatttccaaaaagttcgctgaa…	SAB0102	SACOL0148	SaurJH1_0152	SaurJH9_0147	SAR0163	SAS0136	SAHV_0160	SAV0161	MW0136	SA0156	SAOUHSC_00126	NWMN_0107	SAUSA300_0165	USA300HOU_0175
		36	26683-27945	+	atgaagttaacagtagttggcttaggttatattggtttaccaacatcaattatgtttgcaaagcatggcgtcgatgtgcttggtgttgatattaatcagcaaacgattgataagttacaaagtggtcaaattagtattgaagaacctggattacaagagatttatgaagaggtactgtcatcgggaaaattgaaggtatctacaacgccagaagcatctgatgtttttatcattgccgttccgacgccgaataatgatgatcagtaccggtcatgtgacatttcgctagttatgcgtgcattagatagtattttaccatttttaaaaaaagggaatactattattgtagagtcgacaattgcgcctaaaacgatggatgattttgtaaaaccagtcatt…	SAB0103	SACOL0149	SaurJH1_0153	SaurJH9_0148	SAR0164	SAS0137	SAHV_0161	SAV0162	MW0137	SA0157	SAOUHSC_00127	NWMN_0108	SAUSA300_0166	USA300HOU_0176
		36	28034-29167	+	atggttattttcggtacgagacccgaagcaataaaaatggcaccattagtaaaagaaattgatcataatgggaactttgaagcgaacattgtgattacagcacaacatagagatatgttagatagtgtgttaagtatatttgatattcaagctgatcatgatttaaatattatgcaagatcaacaaacgttagcggaccttacggctaatgcgcttgctaaacttgatagcatcattaatgaggaacagccggatatgattttagtacatggtgatactacaacgacttttgtaggaagtttggcagcattttatcatcaaattccggtcggacatgtagaagctggacttcgaacacatcagaaatactcaccatttcctgaagagttaaatcgagtc…	SAB0104	SACOL0150	SaurJH1_0154	SaurJH9_0149	SAR0165	SAS0138	SAHV_0162	SAV0163	MW0138	SA0158	SAOUHSC_00128	NWMN_0109	SAUSA300_0167	USA300HOU_0177
						SAB0105	SACOL0151	SaurJH1_0155	SaurJH9_0150	SAR0166	SAS0139	SAHV_0163	SAV0164	MW0139	SA0159	SAOUHSC_00129	NWMN_0110		USA300HOU_0178
Staphylococcal complement inhibitor	scn	11	54281-54631	-	atgaaaattagaaaatctatacttgcgggaactttagcaatcgttttagcatcaccactagtaactaatctagataaaaatgaggcacaagctagcacaagcttgccaacatcgaatgaatatcaaaacgaaaagttagctaatgaattaaaatcgttattagatgaactaaatgttaatgaattagctactggaagtttaaacacttattataagcgaactataaaaatttcaggtcaaaaagcaatgtatgctcttaagtcaaaagattttaagaaaatgtcagaagcaaaatatcaacttcaaaagatttataacgaaattgacgaagcactaaaaagtaaatattaa	-	-	SaurJH1_2034	SaurJH9_1999	SAR2035	SAS1866	SAHV_1927	SAV1942	MW1884	SA1754	SAOUHSC_02167	NWMN_1876	SAUSA300_1919	USA300HOU_1946
Staphylococcal binder of immunoglobulin	sbi	5	117022-118335	+	atgaaaaataaatatatctcgaagttgctagttggggcagcaacaattacgttagctacaatgatttcaaatggggaagcaaaagcgagtgaaaacacgcaacaaacttcaactaagcaccaaacaactcaaaacaactacgtaacagatcaacaaaaagctttttatcaagtattacatctaaaaggtatcacagaagaacaacgtaaccaatacatcaaaacattacgcgaacacccagaacgtgcacaagaagtattctctgaatcacttaaagacagcaagaacccagaccgacgtgttgcacaacaaaacgctttttacaatgttcttaaaaatgataacttaactgaacaagaaaaaaataattacattgcacaaattaaagaaaaccctgat…	SAB2298	SACOL2418	SaurJH1_2492	SaurJH9_2444	SAR2508	SAS2309	SAHV_2402	SAV2418	MW2341	SA2206	SAOUHSC_02706	NWMN_2317	SAUSA300_2364	USA300HOU_2401
Secretion system
Type VII secretion system	esaA	35	15975-19004	+	atgaaaaagaaaaattggatttatgcattaattgtcactttaattattataattgccatagttagtatgatattttttgttcaaacaaaatatggagatcaatcagaaaaaggatcccaaagtgtaagtaataaaaataataaaatacatatcgcaattgttaacgaggatcaaccaacgacatataacggtaaaaaagttgagctgggtcaagcatttattaaaaggttagcaaatgagaaaaactataaatttgaaacagtaacaagaaacgttgctgagtctggtttgaaaaatggtggataccaagtcatgattgttatcccagaaaacttttcaaaattggcaatgcaattagacgctaaaacaccatcgaaaatatcgctacagtataaaaca…	SAB0224	SACOL0272	SaurJH1_0274	SaurJH9_0267	SAR0280	SAS0259	SAHV_0281	SAV0283	MW0259	SA0272	SAOUHSC_00258	NWMN_0220	SAUSA300_0279	USA300HOU_0298
Type VII secretion system	esaB	35	19434-19676	+	atgaatcagcacgtaaaagtaacatttgattttactaattataattacggcacatatgacttagcagtaccagcatatttaccgataaaaaatttaatagctttagtattggatagtttggacatttcaatatttgatgtcaatacacaaattaaagtgatgacgaaaggtcaattacttgttgaaaatgatcgactcattgattatcaaatcgctgatggagatattttgaagttactatag	SAB0226	SACOL0274	SaurJH1_0276	SaurJH9_0269	SAR0282	SAS0261	SAHV_0283	SAV0285	MW0261	SA0274	SAOUHSC_00260	-	SAUSA300_0281	USA300HOU_0300
Type VII secretion system	esaG	35	30637-31077	+	atgataccgatagagttggaaaaagtatatacaatggcttatatagatgatgaaggtggagaagtgttctactattacactgaacctggaagcaatgaattatactactatactagtgtattaaataaatatgatatatcggaatcagaatttatggactcagcgtatgagttgtataaacaatttcaaaatttaagaaatatatttaaagaagaaggatatgaaccatggacatcatgcgaatttgattttacaaaagaaggtgaattaaaagtttcatttgattatatagattggatcaatacagagtttgatcaattaggacgtgaaaattattatatgtataaaaaatttggggttataccagaaatggaatacgaaatggaagaaattaaagaa…	SAB0234	SACOL0282	SaurJH1_0284	SaurJH9_0277	SAR0293	SAS0269	SAHV_0291	SAV0294	MW0269	SA0282	SAOUHSC_00269	NWMN_0229	SAUSA300_0289	USA300HOU_0308
		35	31088-31588	+	atgaatttcgaagaaaaattaagtgaaatgtacaataaaattgcaaatgagattagtggaatgataccggttgagtgggaaaaggtatatacaattgcgtatgtagataatcaaggtggagaggtcatttttaattatactaaacctggaagtgaagaattgaattattattcagatattcctaaagattgcaatgtctcaaatgatatttttatggatttatggatgaaagtttatcgaatgtttgatgagttaagagaaacttttaaaaaagaaggacatgaaccatggacatcatgtgaatttgattttacaagagatggtaaattgaaagtatcttttgattatatagattggttaaatacagaatttgatcaattgagtcttgaaaattattat…	SAB0237	SACOL0286	SaurJH1_0288	SaurJH9_0281	SAR0294	SAS0272	SAHV_0295	SAV0298	MW0272	SA0286	SAOUHSC_00274	NWMN_0233	SAUSA300_0293	USA300HOU_0312
		35	31599-32099	+	atgactttcgaagaaaaactaagtcaaatgtacaatgaaattgcaaatgaaatcagtgaaatgataccagtagagtgggaaaaggtatatacaatggcttatatagatgatggaggaggtgaagtattctttaattatactaaaataaacagcgatgaattgaattattacaccgatatacctaaggagtataacatttctgtgcaagtatttgatgatttatggatggatttatatgatttgtttgaggaattaagaaatttatttaaagaagaaggactagaaccatggacatcatgcgaatttgactttacaagagaaggtaaattaaaagtttcatttgattatatagattggataaatacagagtttgatcaattgggccgtgaaaattattat…	SAB0238	SACOL0287	SaurJH1_0289	SaurJH9_0282	-	SAS0273	SAHV_0296	SAV0299	MW0273	SA0287	SAOUHSC_00275	NWMN_0234	SAUSA300_0294	USA300HOU_0313
		35	32110-32610	+	atgactttcgaagaaaaacaaagtgaaatgtacaataaaattgcaaatgaaatcagtgggatgataccggtagaatgggaaaaggtatatacaatggcttatataaatgaaagaaatggagaagttttctacaattatactgagccaagcagtgatgaattattttactatacgagcgtgttaaataaatataatataccaagatcagaatttatggactcagtatatgaattatataagcaatttgacaaattaagagagttgtttatagaagaaggactagaaccatggacatcatgtgaatttgactttacaagcgacggtaaattaaacgtatcttttgaatatatagattggatgaattcagaatttggacaaatagcaaaagaaaattattat…	SAB0239	SACOL0289	SaurJH1_0290	SaurJH9_0283	-	SAS0274	SAHV_0297	SAV0300	MW0274	SA0288	SAOUHSC_00276	NWMN_0235	SAUSA300_0295	USA300HOU_0315
		35	32621-33112	+	atgactttcgaagaaaaattaagtgaaatgtatagcgagattgcgaataagattagtagcatgataccggttgagtgggaaaaagtatatgcaatggcatatatcgatgaagaatgtggagaagtgttttacaattatactgaaccaagaagtgatgaattattttactatacaagtgtgataaagaagtataatttattgaaatcaagctttatggattcagtatatgagttgcatgatcaatttgaggaactaagggaaatatttaaagaagaaggtcttgaaccatggacatcatgcgaatttgactttacaagcgagggtaaattaaacgtatcttttgattatattgattggactaaattagaatttggacaaatagcaaaagaaaattattat…	-	SACOL0291	SaurJH1_0291	SaurJH9_0284	-	SAS0275	SAHV_0298	SAV0301	MW0275	SA0289	SAOUHSC_00277	NWMN_0236	SAUSA300_0296	USA300HOU_0317
		35	33739-34239	+	atgacttttgaagaaaaactaagtgaaatatacgacaagattgcgaatgagattagtgggatgataccagtagaatgggagcaagtatttacaatagcctacgtagatgatgaaggtggagaggtcgtttttaattatactaaaccaaacagcgatgacttgaattattacacatatatccctagagagtataatgtctctgaaaaagtattttatgatttgtggacggatttatatagattgtttaagaagttaagaaacgcatttaaagaagaagatttagaaccatggacatcatgcgaatttgattttacaagagatggtaaattgaatgtatcttttgattatattgattggatgaattcagaatttggaccaatgggaagagaagattattac…	-	SACOL0292	SaurJH1_0292	SaurJH9_0285	-	SAS0276	SAHV_0299	SAV0302	MW0276	SA0290	SAOUHSC_00278	NWMN_0238	SAUSA300_0298	USA300HOU_0318
		35	34250-34741	+	atgactttcgaagaaaaactaagtcaaatgtataacgagattgcgaatgagattagcagcatgataccggttgagtgggaaaaggtatatacaattgcttatgtagataatcaaggtggagaggtcatttttaattatactgaacctggaagtgaagaattgaattattattcagatattcctaaagattgcaatgtctcaaatgatatttttatggatttatggatgaaagtttatcggatgtttgatgagttaagagaaacttttaaaaaagaaaggcttgagccatggacatcatgtgaatttgattttacaagagaaggtaatttgaatgtatcttttgattacatagattggttaaatacagaatttgatcaattgagtcttgaaaattattat…	-	SACOL0293	-	-	-	SAS0277	-	-	MW0277	-	-	NWMN_0239	SAUSA300_0299	USA300HOU_0319
		32	2354-2854	+	atgactttcgaagagaaaataagcaaattatataatgagattgcgaatgagattagcagtatgataccggtagagtgggaaaaagtatatacaatggcttatatagatgatggaggaggtgaagtattctttaattatactaaaccaggaagtgaagatttgaattattataccgatatacctaaggagtataatgtttctgtgcaagtatttgatgatttatggatggatttatatgatttgtttaagaatttaaggaatttatttaaagaagaaggacttgaaccatggacatcatgtgaatttgactttacaagagacggcaaattgaatgtttcatttgattatattgattgggcgaattcagagtttggacaaatgggaagagaacattattac…	-	SACOL0294	-	-	-	SAS0278	-	-	MW0278	-	-	NWMN_0240	SAUSA300_0300	USA300HOU_0320
		32	2865-3365	+	atgactttcgaagaaaaactaagtcaaatgtacaatgaaattgcaaatgaaatcagtggaatgataccagttgaatgggaaaatatatatacaattgcctatgtaactgatcaaggtggagaggtcatttttaattatactaaaccaggtagcgatgaattgaattattacacatatatccctagagagtataatgtctctgaaaaagtattttatgatttgtggacggatttatatagattgtttaagaagttaagaaatgcatttaaagaagaaggacttgaaccatggacatcatgtgaatttgactttacaagcgaaggtaaattaaaagtttcatttgattatatagattggataaatacagagtttgatcaattaggccgtgaaaattattat…	-	SACOL0295	-	-	-	SAS0279	-	-	MW0279	-	-	NWMN_0241	SAUSA300_0301	-
		32	3376-3864	+	atgactttcgaagaaaaattaagtgaaatgtacaacaagattgcgaatgagattagtggaatgataccagtagagtgggaaaaagtatatacaattgcttatgtagatgatcaaggtggagaggtcgtttttaattatactaaaccaggtagcgaggacttgaattattacacatatatccctagagagtataatgtctctgaaaaagtattttatgatttgtggacggatttatatagattgtttaagaagttaagaaacgcatttaaagaagaagatttagaaccatggacatcatgtgaatttgactttacaagagaggggaatttgaaagtatcttttgattatattgattggattaaattaggttttggaccatcaggaaaggaaaactattat…	-	SACOL0296	-	-	-	-	-	-	-	-	-	NWMN_0242	SAUSA300_0302	-
						-	SACOL0297	-	-	-	-	-	-	-	-	-	NWMN_0243	-	-
						-	-	-	-	-	-	-	-	-	-	-	NWMN_0244	-	-
Type VII secretion system	essA	35	19004-19462	+	atgttgatgaatagcgtgattgctttaacttttttaacagcatctagcaataatggcggacttaatattgacgtgcaacaagaagaggaaaagcgaatcaataatgatttaaatcaatatgatacaacgctatttaataaagacagcaaagcggttaatgatgcgattgctaagcagaaaaaagaacgacaacaacaaataaaaaatgatatgtttcaaaatcaagcgagtcactcgactcgcttgaatgaaactaaaaaagtgttattttccaaatctaacttagaaaagacttcggagagtgataaaagcccctatattcaaaacaagcaggagaaaaaaatattcccgtacattttgatgtctgtaggggcttttttgactttaggatttgtcatt…	SAB0225*	SACOL0273	SaurJH1_0275	SaurJH9_0268	SAR0281	SAS0260	SAHV_0282	SAV0284	MW0260	SA0273	SAOUHSC_00259	NWMN_0221	SAUSA300_0280	USA300HOU_0299
Type VII secretion system	essB	35	19689-21023	+	atggttaaaaatcataaccctaaaaatgaaatgcaagatatgttaacgcctttagatgctgaagaagcagctaaaacaaaattacgcttagatatgagagagattcctaagtcttcaattaaaccagaacattttcatttaatgtacttattagaacaacattctccatattttatagatgctgaattaactgaactacgtgatagtttccaaatacattatgacattaatgacaatcatacaccttttgataatattaaatcatttactaaaaatgaaaaattacgttacttactcaatatcaaaaatttagaagaagtaaatcgtacacgctacacatttgtgttggcaccagatgaattatttttcacaagagatggattaccaattgctaaaaca…	SAB0227	SACOL0275	SaurJH1_0277	SaurJH9_0270	SAR0283	SAS0262	SAHV_0284	SAV0286	MW0262	SA0275	SAOUHSC_00261	NWMN_0222	SAUSA300_0282	USA300HOU_0301
Type VII secretion system	essC	35	21084-25493	+	atgctcaatttgcgagatggtaagacatatactattagcgaagacgagcgtgcagatattacgttgaaatcgttaggcgaagtcattcatttagaacaaaataatcaaggtacttggcaagcgaatcatacttctattaataaggtgcttgttagaaaaggtgaccttgatgacattacattacagctttatacagaagctgattatgcatcatttgcgtatccttcaattcaagatacgatgacaattggaccaaatgcgtatgatgatatggttattcaaagcttgatgaatgccatcattattaaagattttcaatcaatacaagaatcacaatacgtacgcattgtgcacgataaaaatacagatgtgtatattaactatgaactacaagagcaa…	SAB0228	SACOL0276	SaurJH1_0278	SaurJH9_0271	SAR0284	SAS0263	SAHV_0285	SAV0287	MW0263	SA0276	SAOUHSC_00262	NWMN_0223	SAUSA300_0283	USA300HOU_0302
Type VII secretion system	esxA	35	15599-15892	+	atggcaatgattaagatgagtccagaggaaatcagagcaaaatcgcaatcttacgggcaaggttcagaccaaatccgtcaaattttatctgatttaacacgtgcacaaggtgaaattgcagcgaactgggaaggtcaagctttcagccgtttcgaagagcaattccaacaacttagtcctaaagtagaaaaatttgcacaattattagaagaaattaaacaacaattgaatagcactgctgatgccgttcaagaacaagaccaacaactttctaataatttcggtttgcaataa	SAB0223	SACOL0271	SaurJH1_0273	SaurJH9_0266	SAR0279	SAS0258	SAHV_0280	SAV0282	MW0258	SA0271	SAOUHSC_00257	NWMN_0219	SAUSA300_0278	USA300HOU_0297
Toxin
Alpha hemolysin	hly/hla	12	72363-73331	-	atgatgaaaatgaaaacacgtatagtcagctcagtaacaacaacactattgctaggttccatattaatgaatcctgtcgctaatgccgcagattctgatattaatattaaaaccggtactacagatattggaagcaatactacagtaaaaacaggtgatttagtcacttatgataaagaaaatggcatgcacaaaaaagtattttatagttttatcgatgataaaaatcacaataaaaaactgctagttattagaacgaaaggtaccattgctggtcaatatagagtttatagcgaagaaggtgctaacaaaagtggtttagcctggccttcagcctttaaggtacagttgcaactacctgataatgaagtagctcaaatatctgattactatccaaga…	SAB1027c	SACOL1173	SaurJH1_1246	SaurJH9_1222	SAR1136*	SAS1097	SAHV_1153	SAV1163	MW1044	SA1007	SAOUHSC_01121	NWMN_1073	SAUSA300_1058	USA300HOU_1099
Beta hemolysin	hlb	11	53721-53921	-	atgatggtgaaaaaaacaaaatccaattcactaaaaaaagttgcaacacttgcattagcaaatttattattagttggtgcacttactgacaatagtgccaaagccgaatctaagaaagatgatactgatttgaagttagttagtcataacgtttatatgttatcgaccgttttgtatccgaactggagacttttaacataa	SAB1874	SACOL2003	SaurJH1_2030*	SaurJH9_2061	SAR2031*	SAS1862*	SAHV_1989	SAV2003*	MW1940*	SA1811*	SAOUHSC_02240*	NWMN_1926	SAUSA300_1973*	USA300HOU_2010*
Delta hemolysin	hld	38	2974-3108	-	atgagttgtttaattttaagaatttttatcttaattaaggaaggagtgatttcaatggcacaagatatcatttcaacaatcggtgacttagtaaaatggattatcgacacagtgaacaaattcactaaaaaataa	-	SACOL2022	SaurJH1_2109	SaurJH9_2072*	SAR2122	SAS1940a	SAHV_2020	SAV2035	MW1959	SAS065	SAOUHSC_02260	-	SAUSA300_1988	USA300HOU_2031
Enterotoxin C	sec	13	58618-59418	+	atgtataagagattatttatttcacgtgtaattttgatattcgcactgatactagttatttctacacccaacgttttagcagagagtcaaccagaccctatgccagatgatttgcacaaatcaagtgagtttactggtacgatgggtaatatgaaatatttatatgacgatcattatgtatcagcaactaaagttaagtctgtagataaatttttggcacatgatttaatttataacattagtgataaaaaactgaaaaattatgacaaagtgaaaacagagttattaaatgaagatttagcaaagaagtacaaagatgaagtagttgatgtgtatggatcaaattactatgtaaactgctatttttcatccaaagataatgtaggtaaagttacaggt…	SAB0363	-	-	-	-	-	SAHV_1995	SAV2009	MW0759	SA1817	-	-	-	-
Enterotoxin-like L	sell	13	59585-60307	-	atgaaaaaaagattattatttgtaattgttattactttatttattttttcttctaatcatacagtcttatctaacggcgatgtaagtccaggaaacctaagaaatttttatactaaatatgaatatgtgaatttaaagaatgttaaagacaaaaattcaccagaatcacaccgcttagaatactcgtataaaaatgatacattgtatgctgaatttgacaatgaatatataactagtgatctaaagggaaaaaatgtcgatgtttttggtataagctataaatatggttctaactctcgtactatatatggcggtgttactaaagcagaaaacaataaattagattcgccaagaataatacctataaatttaattatcaatggcaagcatcaaacagtt…	SAB0364c	-	-	-	-	-	SAHV_1994	SAV2008	MW0760	SA1816	-	-	-	-
Exfoliative toxin type A	eta	3	7742-8689	-	atgagacttcaaaaagcacctctagtaacgtcaggactagtcttaggattattaggcctgggtaatctattaaaagacttatctcttactttaaacgctgtttgcggaatctttgctttcttgatttggattcaccttttatgtactatgatcaaatattttaataatgtgaaagaacaattaaacagtcctctagtttcatcagtgttcacaacatttttcatgtctggctttttaggtactacttatttaaatacattttttagtaacataacttttatcaatagcttaataacgcctatttggattttatgccttgtgggaattatgacgcatatgattattttttcaataaaatatttaaaagatttttcacttgaaaatgtttatccttcgtgg…	SAB1037c	SACOL1184	SaurJH1_1256	-	SAR1147	SAS1106	SAHV_1163	SAV1173	MW1054	SA1016	SAOUHSC_01133	NWMN_1082	SAUSA300_1065	USA300HOU_1110
Exotoxin	set15	14	2106-2801	+	atgaaattaaaaaatattgctaaagcaagtttagcactagggattttaacaacagggatgattacaactactgctcagccagtaaaagcagaaagtatggatagctcattaactgctatttctaatgatactcaaaaattgaaagattattatacaggaacaagttttgattataaaaatttaaatgggtatagagaaggtaatatcgcaacatttatttttaattcacagcaaatagatgtaactttaaccgaaaatgaaaaaaataagtttgaagatggaaatggaatacaaaatgtggatgtgtttgttgtgagagaaggatctggtaggcaagcaacagattattcaattggaggaatttcaaaaacaaatggagataattataaagactatgta…	-	-	SaurJH1_0468	SaurJH9_0456	-	-	SAHV_0431	SAV0433	-	SA0393	SAOUHSC_00399	-	-	-
Exotoxin	set16	13	65639-66319	+	atgaaatttaaagcgatagcaaaagcaagtttagcattgggaatgttagcaacaggtgtaattacatcgaatgtacaatcagtacaagcgaaaacagaagttaaacaacaaagtgaggctgatttaaaactttattataatggaccaagttttgaatataaaaaagtaactggatatggatttattgaaggtaaagatagatttattgattttatatacaatggacaatataataaaatatctttagttggttctgataaagataaatataatgaagaagttaacccagatatagatgtgtttgtcgttagagaaggaaacggtagacaagctgataatcattcgattggtggcgtaacaaaaacaaacagtcaaccttttattgactatatacacaca…	SAB0376	-	-	-	-	SAS0384	-	-	MW0382	-	-	-	-	-
Exotoxin	set18	13	67591-68661	+	atgaaaatgagaacaattgctaaaaccagtttagcactagggcttttaataacaggcgcaattacagtaacgacgcaatcggtcaaagcagaaaaagtacaatcaactaaagttgacaaagtaccaacgcttaaagcagagcgattagcaatgataaacataacaacaggtgcaaatacagcgacaacacaagcagctaatacaagacaagaacgcacgcctaaactcgaaaaggcaccaaatactaatgaggaaaaaacttcaacttccaaaatagaaaaaatatcacaacctaaacaagaaacgcagaaatcgcttaatatatccacaacgccagcgcctaaacaagaacaatcacaaacgacaaccgaatctataacgcagcaaactaaaatgaca…	SAB0378	-	-	-	-	SAS0386	-	-	MW0384	-	-	-	-	-
Exotoxin	set21	13	71399-72094	+	atgaaattaaaaacgatagctaaagcaacattagcattgggattgttagctactggtgtaataacaacagaaagtcaaacagtaaaagcggcagaatcaactcaaggtcaacacaattataaatcgttaaaatactactatagcaagccaagtatagagttaaaaaatcttgatggtttgtatagacagaaagtgacagataaaggagtatatgtttggaaggatcgaaaagattattttgttggcttgcttggtaaagatattgaaaaataccctcaaggtgagcatgataagcaagatgcatttttagtcatcgaggaggaaactgttaatggaagacaatattcaattggtggtttaagtaagacaaatagtaaagaatttagtaaagaagtcgat…	-	-	-	-	-	SAS0389	-	-	MW0387	-	-	-	-	-
Exotoxin	set22	13	72516-73211	+	gtgaaattaaaaacgttagctaaagcaacattggcattaggcttattaactactggtgtgattacatcagaaggccaagcagtgcaagcaaaagaaaagcaagagagagtacaacatttatatgatattaaagacttacatcgatactactcatcagaaagttttgaattcagtaatattagtggtaaggttgaaaattataacggttctaacgttgtacgctttaaccaagaaaatcaaaatcaccaattattcttattaggaaaagataaagataaatataaagaaggccttgaaggccagaatgtctttgtggtaaaagaattaattgatccaaacggtagactatctactgttggtggtgtaacgaagaaaaataaccaatcttctgaaactaat…	SAB0380	-	-	-	-	SAS0390	-	-	MW0388	-	-	-	-	-
Exotoxin	set24	13	74632-75330	+	atgaaatttacagcattagcaaaagcaacattagcattaggaatattaactacaggtgtgtttacaacagaaagtaaagctgttcacgcgaaagtagaacttgatgagacacaacgcaaatattatatcaatatgctacatcaatactattctgaagaaagttttgaaccaacaaatattagtgttaaaagcgaagattactatggctctaacgttttaaactttaaacaacgaaataaagcttttaaagtatttttacttggtgacgataaaaataaatataaagaaaaaacacatggccttgatgtctttgcagtacctgaattaatagatataaaaggtggcatatatagcgttggcggtataacaaagaaaaatgtgagatcagtgtttggattt…	SAB0382	-	-	-	-	SAS0392	-	-	MW0390	-	-	-	-	-
Exotoxin	set25	13	75617-76378	+	atggacgttataataagcgtatatggttcaaattacgtaataaaacagtccaatatattaagattggagcaaataaatatgaaatttacagcattagcaaaagcaacattagctttaggaattttaacaactggaactttaacaacagaggctcattccagtcatgcaaaacaaaatcaagagtcagtaaacaaacatgacaaggaagcattataccgatactacactggaaagactatggaattgaaaaacattaatgctttgaagcatggtaaaaataacttgcgttttaagtatagaggtatgaagattcaagtattgctgcttggaaatgataaaaataaatttcaacagcgtagttataagggcttagatgtgttttttgttcaagaaaaaaga…	SAB0383	-	-	-	-	SAS0393	-	-	MW0391	-	-	-	-	-
Exotoxin	set33	13	69011-69901	+	atggagcatacaactatgaaaataacaacgattgctaaaacaagtttagcactaggccttttaacaacaggtgtaatcacaacgacaacgcaagcagcaaacgcgacaacaccatcttccactaaagtggaagcatcacaatcaacaccgccctcaactaaaatagaagcaccgcaatcaaaaccaaacgcgacaacaccaccttcaactaaagtggaaacaccgcaacaaacaccgaacgcgacaacaccatcttcaactaaagtggaaacaccacaatcgccaaccacaaaacaagtaccaacagaaataaatcctaaatataaagatttaagagcgtattatacgaaaccaagtttagaatttaaaaatgagattggtattattttaaaaaaatgg…	-	-	-	-	-	-	-	-	-	-	-	NWMN_0391	SAUSA300_0398	USA300HOU_0426
Exotoxin	set34	13	70250-70969	+	atggagcatacaactatgaaaatgacagcaattgcgaaagcaagtttagcactaggtattttagcaacaggaacaataacatcaacgcatcaaactgtaaatgcgagtgaacatgaagcaaaatatgaaaatgtgacaaaagatatttttgacttaagagattactatagtggcgcaagtaaggaacttaaaaatgttactggttatcgttatagcaaaggtggcaagcattaccttatctttgataaaaatagaaaattcacaagagtacagatatttggtaaagatattgaaagatttaaagcacgcaaaaatccgggattagacatatttgttgttaaagaagcggaaaaccgtaatggcacagtgttttcatatggtggtgtcactaagaaaaat…	-	-	-	-	-	-	-	-	-	-	-	NWMN_0392	SAUSA300_0399	USA300HOU_0427
Exotoxin	set37	13	73548-74252	+	atgaatatgaaatttacagcgatagctaaagcgatatttgtattaggaatattaacaacaagtgcaatgataacagaaaatcaatcggttaatgcaaaaggaaagtatgaaaaaatgaaccgtttatatgatacaaacaagttacatcaatactattcaggacctagttatgagttaacaaatgttagtggccaaagtcaaggttattatgactctaacgttttgctttttaaccaacaaaatctaaagttccaagtgtttttattgggaaaagatgaaaataaatacaaagaaaaaacacatggtttagatgtctttgcggtaccagaattagtagatttagatggaagaatatttagtgttagtggtgtaacaaagaaaaacgtaaaatcaatattt…	-	-	-	-	-	-	-	-	-	-	-	NWMN_0395	SAUSA300_0402	USA300HOU_0430
Exotoxin	set7	13	66545-67300	+	gtgtatgattcaaattacgtaataaaacaatctaattataatagattggagaatacaactatgaaaatgaaaaatattgcaaaaataagtttgttattaggaatattagcaacaggtgtaaacactacaacggaaaaaccagttcatgccgaaaagaaacctattgtaataagtgaaaatagcaaaaaattaaaagcttattatactcaacctagtattgaatataaaaatgtgacaggttatatcagtttcattcaaccaagtattaaatttatgaatatcatagatggtaattctgttaataatcttgctttaattggcaaagataagcaacattatcatacgggtgtacatcgtaatcttaatatattttacgttaatgaggataagagatttgaa…	-	-	SaurJH1_0458	SaurJH9_0446	-	-	SAHV_0420	SAV0423	-	SA0383	SAOUHSC_00384	-	-	-
Gamma hemolysin	hlgA	5	118835-119800	+	atgaacttaaaattaaatagaaagaaagtgatttctatgattaaaaataaaatattaacagcaactttagcagttggtttaatagcccctttagccaatccatttatagaaatttctaaagcagaaaataagatagaagatatcggccaaggtgcagaaatcatcaaaagaacacaagacattactagcaaacgattagctataactcaaaacattcaatttgattttgtaaaagataaaaaatataacaaagatgccctagttgttaagatgcaaggcttcatcagctctagaacaacatattcagacttaaaaaaatatccatatattaaaagaatgatatggccatttcaatataatatcagtttgaaaacgaaagactctaatgttgatttaatt…	SAB2300	SACOL2419	SaurJH1_2493	SaurJH9_2445	SAR2509	SAS2310	SAHV_2403	SAV2419	MW2342	SA2207	SAOUHSC_02708	NWMN_2318	SAUSA300_2365	USA300HOU_2402
Gamma hemolysin	hlgB	5	121316-122293	+	atgaaaatgaataaattagtcaaatcatccgttgctacatctatggcattattattactttctggtactgctaatgctgaaggtaaaataacaccagtcagcgtaaaaaaagtcgatgacaaagttactttatacaaaacaacagccacagcagattctgataaatttaaaatttcacagattttaacatttaatttcatcaaagataaaagttatgataaagatactttagtacttaaagctactgggaatattaactcaggctttgtgaaacctaatcctaatgactatgacttttcaaaattatattggggagctaaatacaatgtatctataagctcacaatctaatgattcagtaaacgtcgttgattatgcaccaaaaaatcaaaatgaagag…	SAB2302	SACOL2422	SaurJH1_2495	SaurJH9_2447	SAR2511	SAS2312	SAHV_2405	SAV2421	MW2344	SA2209	SAOUHSC_02710	NWMN_2320	SAUSA300_2367	USA300HOU_2405
Gamma hemolysin	hlgC	5	120367-121314	+	atgcttaaaaataaaatattagccacaactttatctgtgagcttacttgcccctcttgccaatccgttattagaaaatgctaaagctgccaacgatactgaagacatcggtaaaggaagcgatatagaaattatcaaaaggacagaagataaaacaagtaataaatggggcgtgactcaaaatattcaatttgattttgtgaaggataaaaaatataacaaagatgctttgatattaaagatgcaaggattcattagctctagaacaacatattacaactataaaaaaactaatcatgttaaagctatgcgatggccattccaatataatattggtttaaaaacaaatgataaatatgtttctttaattaattatttacctaaaaataaaattgaatct…	SAB2301	SACOL2421	SaurJH1_2494	SaurJH9_2446	SAR2510	SAS2311	SAHV_2404	SAV2420	MW2343	SA2208	SAOUHSC_02709	NWMN_2319	SAUSA300_2366	USA300HOU_2404
Leukocidin subunit G	lukG	11	10300-11316	+	atgattaaacaattatacaaaaacatcacaatttgtagtttagcaatatctactgcattaactgtatttccggcaacttcttatgcaaaaattaattctgaaattaaagctgtttctgagaagaatcttgatggtgatactaaaatgtatacacgtacagctacaacaagtgatagtcaaaaaaatattactcaaagcttacaatttaatttcttaactgaacctaattatgataaagaaacagtatttattaaagcaaaaggtacaattggtagtggtttgagaattttagacccaaatggttattggaatagtacattaagatggcctggatcttattcagtttcaattcaaaatgttgatgacaacaacaatacaaatgtgactgactttgcacca…	-	-	-	-	-	-	-	-	-	-	-	-	-	-
Leukocidin subunit H	lukH	11	9223-10278	+	atgaaaaataaaaaacgtgttttaatagcgtcatcattatcatgtgcaattttattgttatcagcagcaacgactcaagcaaattcagctcataaagactcgcaagatcaaaataagaaagaacatgttgataagtctcaacaaaaagacaaacgtaatgttactaataaagataaaaattcaacagtacctgatgatattgggaaaaacggtaaaatcacaaaacgaactgaaacagtatatgatgagaaaacaaatatactccaaaatttacaattcgactttatcgatgatccaacttatgacaagaatgtattacttgttaaaaaacaaggctcaattcattcaaatttaaagtttgaatctcataaagaagaaaaaaattcaaattggttaaag…	-	-	-	-	-	-	-	-	-	-	-	-	-	-
Leukotoxin D	lukD	4	388427-389410	-	atgaaaatgaaaaaattagtcaaatcatcagttgcttcatcaattgcactgcttttgctatcgaatacagttgatgcagctcaacatatcacacctgtaagcgagaaaaaagtagatgacaaaatcactttatacaaaacaacagcaacatctgataatgataaattgaatatttctcaaattttaacgtttaatttcattaaggataaaagttatgacaaagatacattagtacttaaggcagccggaaacattaattcaggttataaaaagcctaatccaaaagattacaattactcacagttttattggggcggtaagtataatgtttcggttagttcagaatcaaatgatgctgtaaatgttgttgactatgcacctaaaaatcaaaatgaagaa…	SAB1686c	SACOL1880	SaurJH1_1904	SaurJH9_1870	SAS1748	-	SAHV_1804	SAV1819	MW1767	SA1637	SAOUHSC_01954	NWMN_1718	SAUSA300_1768	USA300HOU_1817
Leukotoxin E	lukE	4	389412-390346	-	atgttagctgcaactttgtcagtaggactgattgcacctttagcatctccgattcaagaatctagagcaaatactaatattgaaaatattggtgatggtgctgaagtaatcaaacgtacggaggatgtaagtagtaagaaatggggcgttactcaaaatgtccaattcgactttgtaaaagataaaaaatataacaaagacgctttaattgttaaaatgcaaggttttattaattccagaacttcattttcagatgtgaagggtagtggatatgaattaactaaacgaatgatttggccattccaatataatataggactgacgactaaagatccaaatgttagcttaatcaattaccttcctaaaaacaaaatagaaactactgatgttggtcaaaca…	SAB1687c	SACOL1881	SaurJH1_1905	SaurJH9_1871	SAS1749	-	SAHV_1805	SAV1820	MW1768	SA1638	SAOUHSC_01955	NWMN_1719	SAUSA300_1769	USA300HOU_1818
Panton-Valentine leukocidin	lukF-PV	4	259-1236	-	atgaaaaaaatagtcaaatcatcagttgttacatcaattgcattgcttttgctatccaatacagttgatgcagctcaacatatcacacctgtaagtgagaaaaaggttgatgataaaattactttgtacaaaacaactgcaacatcagattccgataagttaaaaatttctcagattttaacttttaattttattaaagataaaagttatgataaagatacattaatactcaaagctgctggaaacatttattctggctatacaaagccaaatccaaaagacactattagttctcaattttattggggttctaagtacaacatttcaattaattcagattctaatgactcagtaaacgttgtagattatgcacctaaaaatcaaaatgaagaatttcaa…	-	-	-	-	-	-	-	-	MW1378	-	-	-	SAUSA300_1381	USA300HOU_1430
Panton-Valentine leukocidin	lukS-PV	4	1238-2185	-	atgatttttatggtcaaaaaaagactattagctgcaacattgtcgttaggaataatcactcctattgctacttcgtttcatgaatctaaagctgataacaatattgagaatattggtgatggcgctgaggtagtcaaaagaacagaagatacaagtagcgataagtggggggtcacacaaaatattcagtttgattttgttaaagataaaaagtataacaaagacgctttgattttaaaaatgcaaggttttatcaattcaaagactacttattacaattacaaaaacacagatcatataaaagcaatgaggtggcctttccaatacaatattggtctcaaaacaaatgaccccaatgtagatttaataaattatctacctaaaaataaaatagattca…	-	-	-	-	-	-	-	-	MW1379	-	-	-	SAUSA300_1382	USA300HOU_1431
Table Legend
* Truncated gene
a Ngoi, S. T., Lee, Y. W., Niek, W. K., Kan, F. K., AbuBakar, S., Ponnampalavanar, S. S. L. S., . . . Teh, C. S. J. (2020). Atypical presentation of methicillin-susceptible Staphylococcus aureus infection in a dengue-positive patient: A case report with virulence genes analysis. Pathogens, 9(3), 190. doi:10.3390/pathogens9030190
